# Supplementary material for: Crystal structure of N-(di­phenyl­phosphor­yl)-2-meth­oxy­benzamide
Source: Acta Crystallogr E Crystallogr Commun. 2019 Jun 4;75(Pt 7):939–41. doi: 10.1107/S205698901900762X (PMC6659338; doi:10.1107/S205698901900762X)
Supplement: Supplementary file 1 [file e-75-00939-sup1.cif]

##############################################################################
#                                                                            #
# This CIF contains the data in a paper accepted for publication in          #
# Acta Crystallographica Section E. It conforms to the requirements of       #
# Notes for Authors for Acta Crystallographica Section E, and has been       #
# peer reviewed under the auspices of the IUCr Commission on Journals.       #
#                                                                            #
# Full details of the Crystallographic Information File format               #
# are given in the paper "The Crystallographic Information File (CIF):       #
# a New Standard Archive File for Crystallography" by S. R. Hall, F. H.      #
# Allen and I. D. Brown [Acta Cryst. (1991), A47, 655-685].                  #
#                                                                            #
# The current version of the core CIF dictionary is obtainable from          #
# ftp://ftp.iucr.org/pub/cif_core.dic.                                       #
#                                                                            #
# Software is freely available for graphical display of the structure(s)     #
# in this CIF. For information consult the CIF software page                 #
# http://www.iucr.org/resources/cif/software.                                #
#                                                                            #
# This file may be used for bona fide research purposes within the           #
# scientific community so long as proper attribution is given to the journal # 
# article from which it was obtained.                                        #
#                                                                            #
##############################################################################
data_I
_audit_creation_method
;
Olex2 1.2
(compiled 2018.05.29 svn.r3508 for OlexSys, GUI svn.r5506)
;
_journal_date_recd_electronic     2019-05-01
_journal_date_accepted     2019-05-25
_journal_name_full     'Acta Crystallographica, Section E'
_journal_year     2019
_journal_volume     75
_journal_issue      7
_journal_page_first     939
_journal_page_last     941
_journal_paper_category     GO
_journal_paper_doi     10.1107/S205698901900762X
_journal_coeditor_code     LH5904
_publ_contact_author_name     'Nataliia S. Kariaka'
_publ_contact_author_address
;
Department of Chemistry
Kyiv National Taras Shevchenko University, Volodymyrska
str. 64, 01601 Kyiv,
Ukraine
;
_publ_contact_author_email     'natalia_kariaka@i.ua'
_publ_contact_author_fax     ?
_publ_contact_author_phone     ?
_publ_section_title
;
Crystal structure of <i>N</i>-(diphenylphosphoryl)-2-methoxybenzamide
;
_publ_section_title_footnote     .
loop_
    _publ_author_name
    _publ_author_footnote
    _publ_author_address
    'Trush, Victor A.' .
;
Department of Chemistry, Kyiv National Taras Shevchenko University, Volodymyrska
str. 64, 01601 Kyiv,
Ukraine
;
    'Kariaka, Nataliia S.' .
;
Department of Chemistry, Kyiv National Taras Shevchenko University, Volodymyrska
str. 64, 01601 Kyiv,
Ukraine
;
    'Dyakonenko, Viktoriya V.' .
;
SSI "Institute for Single Crystals", National Academy of Sciences of Ukraine,
Nauki Ave 60, Kharkiv 61001,
Ukraine
;
    'Shishkina, Svitlana V.' .
;
SSI "Institute for Single Crystals", National Academy of Sciences of Ukraine,
Nauki Ave 60, Kharkiv 61001,
Ukraine
;
    'Amirkhanov, Vladimir M.' .
;
Department of Chemistry, Kyiv National Taras Shevchenko University, Volodymyrska
str. 64, 01601 Kyiv,
Ukraine
;
_publ_section_synopsis
;
In the title compound, C~20~H~18~NO~3~P, the C\\db O and P\\db O groups of the
carbacylamidophosphate (CAPh) fragments are located in a synclinal position
relative to each othe . The N---H group is involved in the formation of an
intramolecular hydrogen bond.
;
_database_code_depnum_ccdc_archive     'CCDC 1918613'
_chemical_name_systematic
;
<i>N</i>-(Diphenylphosphoryl)-2-methoxybenzamide
;
_chemical_name_common     ?
_chemical_formula_moiety     'C20 H18 N O3 P'
_chemical_formula_sum     'C20 H18 N O3 P'
_chemical_formula_iupac     'C20 H18 N O3 P'
_chemical_formula_weight     351.32
_chemical_melting_point     ?
_chemical_absolute_configuration     ?
_space_group_crystal_system     orthorhombic
_space_group_name_H-M_alt     'P 21 21 21'
_space_group_name_Hall     'P 2ac 2ab'
loop_
    _space_group_symop_operation_xyz
    'x, y, z'
    '-x+1/2, -y, z+1/2'
    'x+1/2, -y+1/2, -z'
    '-x, y+1/2, -z+1/2'
_cell_length_a     8.317(2)
_cell_length_b     12.657(2)
_cell_length_c     16.763(3)
_cell_angle_alpha     90
_cell_angle_beta     90
_cell_angle_gamma     90
_cell_volume     1764.6(6)
_cell_formula_units_Z     4
_cell_measurement_reflns_used     5505
_cell_measurement_theta_min     3.2010
_cell_measurement_theta_max     30.5460
_cell_measurement_temperature     294
_exptl_crystal_description     block
_exptl_crystal_colour     colourless
_exptl_crystal_size_max     0.5
_exptl_crystal_size_mid     0.4
_exptl_crystal_size_min     0.3
_exptl_crystal_density_diffrn     1.322
_exptl_crystal_density_meas     ?
_exptl_crystal_density_method     ?
_exptl_crystal_F_000     736
_exptl_absorpt_coefficient_mu     0.174
_exptl_absorpt_correction_type     multi-scan
_exptl_absorpt_process_details
;
(CrysAlis PRO; Rigaku OD, 2018)
;
_exptl_absorpt_correction_T_min     0.98637
_exptl_absorpt_correction_T_max     1.00000
_diffrn_ambient_temperature     294
_diffrn_source     'fine-focus sealed X-ray tube'
_diffrn_radiation_type     MoK\a
_diffrn_radiation_wavelength     0.71073
_diffrn_radiation_monochromator     graphite
_diffrn_measurement_device_type
                                 'Rigaku Oxford Diffraction Xcalibur, Sapphire3'
_diffrn_measurement_device     'four-circle diffractometer'
_diffrn_measurement_method     '\w scans'
_diffrn_detector     'CCD plate'
_diffrn_detector_area_resol_mean     16.1827
_diffrn_reflns_number     18281
_diffrn_reflns_av_R_equivalents     0.0319
_diffrn_reflns_av_unetI/netI     0.0337
_diffrn_reflns_theta_min     3.219
_diffrn_reflns_theta_max     32.187
_diffrn_reflns_theta_full     25.242
_diffrn_measured_fraction_theta_max     0.937
_diffrn_measured_fraction_theta_full     0.996
_diffrn_reflns_limit_h_min     -12
_diffrn_reflns_limit_h_max     12
_diffrn_reflns_limit_k_min     -17
_diffrn_reflns_limit_k_max     16
_diffrn_reflns_limit_l_min     -23
_diffrn_reflns_limit_l_max     24
_diffrn_radiation_probe     x-ray
_refine_special_details     ?
_reflns_number_total     5691
_reflns_number_gt     4247
_reflns_threshold_expression     'I > 2\s(I)'
_refine_ls_structure_factor_coef     Fsqd
_refine_ls_matrix_type     full
_refine_ls_R_factor_all     0.0614
_refine_ls_R_factor_gt     0.0434
_refine_ls_wR_factor_gt     0.1046
_refine_ls_wR_factor_ref     0.1129
_refine_ls_goodness_of_fit_ref     1.110
_refine_ls_restrained_S_all     1.110
_refine_ls_number_reflns     5691
_refine_ls_number_parameters     227
_refine_ls_number_restraints     0
_refine_ls_hydrogen_treatment     constr
_refine_ls_weighting_scheme     calc
_refine_ls_weighting_details
                      'w=1/[\s^2^(Fo^2^)+(0.0551P)^2^] where P=(Fo^2^+2Fc^2^)/3'
_atom_sites_solution_hydrogens     geom
_atom_sites_solution_primary     ?
_atom_sites_solution_secondary     ?
_refine_ls_shift/su_max     0.001
_refine_ls_shift/su_mean     0.000
_refine_diff_density_max     0.225
_refine_diff_density_min     -0.322
_refine_ls_extinction_method     none
_refine_ls_extinction_coef     .
_refine_ls_abs_structure_details
;
Flack <i>x</i> determined using 1430 quotients
[(<i>I</i>^+^)-(<i>I</i>^-^)]/[(<i>I</i>^+^)+(<i>I</i>^-^)]
(Parsons et al., 2013)
;
_refine_ls_abs_structure_Flack     0.01(4)
loop_
    _atom_type_symbol
    _atom_type_description
    _atom_type_scat_dispersion_real
    _atom_type_scat_dispersion_imag
    _atom_type_scat_source
    'C' 'C' 0.0033 0.0016
                         'International Tables Vol C Tables 4.2.6.8 and 6.1.1.4'
    'H' 'H' 0.0000 0.0000
                         'International Tables Vol C Tables 4.2.6.8 and 6.1.1.4'
    'N' 'N' 0.0061 0.0033
                         'International Tables Vol C Tables 4.2.6.8 and 6.1.1.4'
    'O' 'O' 0.0106 0.0060
                         'International Tables Vol C Tables 4.2.6.8 and 6.1.1.4'
    'P' 'P' 0.1023 0.0942
                         'International Tables Vol C Tables 4.2.6.8 and 6.1.1.4'
_computing_data_collection
;
CrysAlis PRO (Rigaku OD, 2018)
;
_computing_cell_refinement
;
CrysAlis PRO (Rigaku OD, 2018)
;
_computing_data_reduction
;
CrysAlis PRO (Rigaku OD, 2018)
;
_computing_structure_solution
;
SHELXT (Sheldrick, 2015a)
;
_computing_structure_refinement
;
SHELXL (Sheldrick, 2015b)
;
_computing_molecular_graphics
;
<i>OLEX2</i> (Dolomanov <i>et al.</i>,  2009)
;
_computing_publication_material
;
<i>OLEX2</i> (Dolomanov <i>et al.</i>,  2009)
;
loop_
    _atom_site_type_symbol
    _atom_site_label
    _atom_site_fract_x
    _atom_site_fract_y
    _atom_site_fract_z
    _atom_site_U_iso_or_equiv
    _atom_site_adp_type
    _atom_site_calc_flag
    _atom_site_occupancy
    _atom_site_disorder_assembly
    _atom_site_disorder_group
    P P1 0.75683(6) 0.34774(4) 0.68054(3) 0.03788(14) Uani d 1 . .
    O O1 0.8432(2) 0.33778(15) 0.75665(10) 0.0522(4) Uani d 1 . .
    O O2 0.8579(2) 0.57607(14) 0.70208(11) 0.0601(5) Uani d 1 . .
    O O3 0.8588(2) 0.48946(15) 0.46564(10) 0.0574(5) Uani d 1 . .
    N N1 0.8291(2) 0.43972(14) 0.61711(11) 0.0420(4) Uani d 1 . .
    H H1 0.839131 0.420776 0.568098 0.050 Uiso calc 1 . .
    C C1 0.7720(3) 0.23277(18) 0.61801(14) 0.0454(5) Uani d 1 . .
    C C2 0.6930(4) 0.2254(2) 0.54479(17) 0.0585(7) Uani d 1 . .
    H H2 0.624578 0.279355 0.528470 0.070 Uiso calc 1 . .
    C C3 0.7160(4) 0.1383(3) 0.4964(2) 0.0768(10) Uani d 1 . .
    H H3 0.665554 0.134563 0.447009 0.092 Uiso calc 1 . .
    C C4 0.8138(5) 0.0571(3) 0.5216(2) 0.0815(11) Uani d 1 . .
    H H4 0.827802 -0.001937 0.489292 0.098 Uiso calc 1 . .
    C C5 0.8912(5) 0.0626(3) 0.5942(2) 0.0802(10) Uani d 1 . .
    H H5 0.956231 0.007064 0.610905 0.096 Uiso calc 1 . .
    C C6 0.8722(3) 0.1509(2) 0.64224(18) 0.0591(6) Uani d 1 . .
    H H6 0.926469 0.155311 0.690643 0.071 Uiso calc 1 . .
    C C7 0.5462(3) 0.37685(18) 0.69283(13) 0.0410(5) Uani d 1 . .
    C C8 0.4455(3) 0.2966(2) 0.72018(16) 0.0528(6) Uani d 1 . .
    H H8 0.486311 0.229064 0.728194 0.063 Uiso calc 1 . .
    C C9 0.2844(3) 0.3171(3) 0.73552(18) 0.0653(8) Uani d 1 . .
    H H9 0.217061 0.262777 0.752171 0.078 Uiso calc 1 . .
    C C10 0.2247(3) 0.4165(3) 0.72626(17) 0.0669(8) Uani d 1 . .
    H H10 0.117415 0.430192 0.738074 0.080 Uiso calc 1 . .
    C C11 0.3223(3) 0.4969(3) 0.6995(2) 0.0706(9) Uani d 1 . .
    H H11 0.280930 0.564645 0.692976 0.085 Uiso calc 1 . .
    C C12 0.4832(3) 0.4765(2) 0.68216(19) 0.0553(6) Uani d 1 . .
    H H12 0.548597 0.530641 0.663257 0.066 Uiso calc 1 . .
    C C13 0.8734(3) 0.54108(18) 0.63499(14) 0.0405(5) Uani d 1 . .
    C C14 0.9427(3) 0.60615(19) 0.56888(14) 0.0417(5) Uani d 1 . .
    C C15 1.0164(3) 0.7003(2) 0.59123(18) 0.0557(6) Uani d 1 . .
    H H15 1.020894 0.718620 0.644915 0.067 Uiso calc 1 . .
    C C16 1.0828(4) 0.7669(3) 0.5352(3) 0.0769(10) Uani d 1 . .
    H H16 1.130614 0.830077 0.550753 0.092 Uiso calc 1 . .
    C C17 1.0775(4) 0.7386(3) 0.4553(2) 0.0814(10) Uani d 1 . .
    H H17 1.124742 0.782560 0.417536 0.098 Uiso calc 1 . .
    C C18 1.0042(4) 0.6472(3) 0.43069(19) 0.0662(7) Uani d 1 . .
    H H18 0.999839 0.630235 0.376750 0.079 Uiso calc 1 . .
    C C19 0.9367(3) 0.58040(19) 0.48673(15) 0.0460(5) Uani d 1 . .
    C C20 0.8551(5) 0.4599(3) 0.38290(17) 0.0768(9) Uani d 1 . .
    H H20A 0.800672 0.513521 0.352765 0.115 Uiso calc 1 . .
    H H20B 0.799139 0.393959 0.377171 0.115 Uiso calc 1 . .
    H H20C 0.963101 0.452306 0.363487 0.115 Uiso calc 1 . .
loop_
    _atom_site_aniso_label
    _atom_site_aniso_U_11
    _atom_site_aniso_U_22
    _atom_site_aniso_U_33
    _atom_site_aniso_U_12
    _atom_site_aniso_U_13
    _atom_site_aniso_U_23
    P1 0.0406(3) 0.0420(3) 0.0310(2) -0.0018(2) 0.0008(2) 0.0024(2)
    O1 0.0519(8) 0.0658(11) 0.0389(8) 0.0029(8) -0.0059(7) 0.0059(8)
    O2 0.0794(12) 0.0568(11) 0.0442(10) -0.0133(9) 0.0112(9) -0.0149(8)
    O3 0.0811(12) 0.0574(11) 0.0335(9) -0.0146(9) 0.0021(9) 0.0008(8)
    N1 0.0548(11) 0.0402(9) 0.0311(9) -0.0092(8) 0.0059(8) -0.0012(7)
    C1 0.0509(12) 0.0405(11) 0.0446(12) -0.0045(9) 0.0086(10) 0.0009(9)
    C2 0.0654(16) 0.0594(16) 0.0508(15) -0.0080(12) 0.0012(12) -0.0084(12)
    C3 0.089(2) 0.083(2) 0.0590(18) -0.0218(19) 0.0111(16) -0.0255(16)
    C4 0.097(3) 0.0608(19) 0.086(3) -0.0094(17) 0.035(2) -0.0242(18)
    C5 0.092(2) 0.0549(17) 0.094(3) 0.0149(16) 0.027(2) -0.0013(17)
    C6 0.0638(15) 0.0519(14) 0.0616(16) 0.0086(13) 0.0087(13) 0.0025(13)
    C7 0.0408(10) 0.0489(12) 0.0331(11) -0.0032(8) -0.0014(8) -0.0044(9)
    C8 0.0548(13) 0.0565(15) 0.0469(14) -0.0089(12) 0.0052(11) 0.0011(11)
    C9 0.0491(14) 0.095(2) 0.0517(15) -0.0219(14) 0.0053(11) -0.0048(14)
    C10 0.0392(13) 0.104(2) 0.0573(17) 0.0016(15) -0.0015(11) -0.0209(16)
    C11 0.0511(15) 0.076(2) 0.085(2) 0.0148(14) -0.0076(15) -0.0170(17)
    C12 0.0454(12) 0.0560(14) 0.0646(16) -0.0004(10) -0.0037(12) 0.0033(13)
    C13 0.0398(10) 0.0424(12) 0.0391(11) -0.0023(9) 0.0021(9) -0.0032(9)
    C14 0.0362(10) 0.0422(11) 0.0466(13) -0.0018(9) 0.0011(9) 0.0036(10)
    C15 0.0512(13) 0.0511(14) 0.0648(17) -0.0109(11) 0.0025(12) -0.0049(12)
    C16 0.0706(19) 0.0583(18) 0.102(3) -0.0270(15) 0.0064(18) 0.0094(17)
    C17 0.084(2) 0.078(2) 0.083(3) -0.0257(18) 0.0138(19) 0.0254(19)
    C18 0.0763(18) 0.0690(18) 0.0532(15) -0.0094(16) 0.0102(14) 0.0132(14)
    C19 0.0463(12) 0.0458(13) 0.0460(13) -0.0034(10) 0.0053(10) 0.0063(10)
    C20 0.107(3) 0.086(2) 0.0374(14) -0.012(2) 0.0033(16) -0.0083(14)
_geom_special_details
;
 All esds (except the esd in the dihedral angle between two l.s. planes)
 are estimated using the full covariance matrix.  The cell esds are taken
 into account individually in the estimation of esds in distances, angles
 and torsion angles; correlations between esds in cell parameters are only
 used when they are defined by crystal symmetry.  An approximate (isotropic)
 treatment of cell esds is used for estimating esds involving l.s. planes.
;
loop_
    _geom_bond_atom_site_label_1
    _geom_bond_atom_site_label_2
    _geom_bond_site_symmetry_2
    _geom_bond_distance
    _geom_bond_publ_flag
    P1 O1 . 1.4695(17) y
    P1 N1 . 1.6871(19) y
    P1 C1 . 1.798(2) y
    P1 C7 . 1.802(2) y
    O2 C13 . 1.215(3) y
    O3 C19 . 1.368(3) ?
    O3 C20 . 1.437(3) ?
    N1 H1 . 0.8600 ?
    N1 C13 . 1.368(3) ?
    C1 C2 . 1.396(4) ?
    C1 C6 . 1.391(4) ?
    C2 H2 . 0.9300 ?
    C2 C3 . 1.382(4) ?
    C3 H3 . 0.9300 ?
    C3 C4 . 1.377(5) ?
    C4 H4 . 0.9300 ?
    C4 C5 . 1.378(6) ?
    C5 H5 . 0.9300 ?
    C5 C6 . 1.387(4) ?
    C6 H6 . 0.9300 ?
    C7 C8 . 1.394(3) ?
    C7 C12 . 1.378(3) ?
    C8 H8 . 0.9300 ?
    C8 C9 . 1.389(4) ?
    C9 H9 . 0.9300 ?
    C9 C10 . 1.361(5) ?
    C10 H10 . 0.9300 ?
    C10 C11 . 1.377(5) ?
    C11 H11 . 0.9300 ?
    C11 C12 . 1.394(4) ?
    C12 H12 . 0.9300 ?
    C13 C14 . 1.496(3) y
    C14 C15 . 1.392(3) ?
    C14 C19 . 1.416(3) ?
    C15 H15 . 0.9300 ?
    C15 C16 . 1.377(4) ?
    C16 H16 . 0.9300 ?
    C16 C17 . 1.388(5) ?
    C17 H17 . 0.9300 ?
    C17 C18 . 1.371(5) ?
    C18 H18 . 0.9300 ?
    C18 C19 . 1.382(4) ?
    C20 H20A . 0.9600 ?
    C20 H20B . 0.9600 ?
    C20 H20C . 0.9600 ?
loop_
    _geom_angle_atom_site_label_1
    _geom_angle_atom_site_label_2
    _geom_angle_atom_site_label_3
    _geom_angle_site_symmetry_1
    _geom_angle_site_symmetry_3
    _geom_angle
    _geom_angle_publ_flag
    O1 P1 N1 . . 115.61(10) ?
    O1 P1 C1 . . 113.72(11) ?
    O1 P1 C7 . . 113.17(10) ?
    N1 P1 C1 . . 99.56(10) ?
    N1 P1 C7 . . 106.09(11) ?
    C1 P1 C7 . . 107.49(11) ?
    C19 O3 C20 . . 118.6(2) ?
    P1 N1 H1 . . 116.4 ?
    C13 N1 P1 . . 127.23(16) ?
    C13 N1 H1 . . 116.4 ?
    C2 C1 P1 . . 122.3(2) ?
    C6 C1 P1 . . 118.4(2) ?
    C6 C1 C2 . . 119.3(2) ?
    C1 C2 H2 . . 119.9 ?
    C3 C2 C1 . . 120.3(3) ?
    C3 C2 H2 . . 119.9 ?
    C2 C3 H3 . . 120.1 ?
    C4 C3 C2 . . 119.9(3) ?
    C4 C3 H3 . . 120.1 ?
    C3 C4 H4 . . 119.7 ?
    C3 C4 C5 . . 120.6(3) ?
    C5 C4 H4 . . 119.7 ?
    C4 C5 H5 . . 120.0 ?
    C4 C5 C6 . . 120.0(3) ?
    C6 C5 H5 . . 120.0 ?
    C1 C6 H6 . . 120.0 ?
    C5 C6 C1 . . 119.9(3) ?
    C5 C6 H6 . . 120.0 ?
    C8 C7 P1 . . 118.24(19) ?
    C12 C7 P1 . . 122.82(18) ?
    C12 C7 C8 . . 118.8(2) ?
    C7 C8 H8 . . 119.8 ?
    C9 C8 C7 . . 120.3(3) ?
    C9 C8 H8 . . 119.8 ?
    C8 C9 H9 . . 119.9 ?
    C10 C9 C8 . . 120.2(3) ?
    C10 C9 H9 . . 119.9 ?
    C9 C10 H10 . . 119.8 ?
    C9 C10 C11 . . 120.3(2) ?
    C11 C10 H10 . . 119.8 ?
    C10 C11 H11 . . 120.1 ?
    C10 C11 C12 . . 119.8(3) ?
    C12 C11 H11 . . 120.1 ?
    C7 C12 C11 . . 120.5(3) ?
    C7 C12 H12 . . 119.7 ?
    C11 C12 H12 . . 119.7 ?
    O2 C13 N1 . . 121.0(2) ?
    O2 C13 C14 . . 121.7(2) ?
    N1 C13 C14 . . 117.24(19) ?
    C15 C14 C13 . . 116.2(2) ?
    C15 C14 C19 . . 118.3(2) ?
    C19 C14 C13 . . 125.4(2) ?
    C14 C15 H15 . . 119.4 ?
    C16 C15 C14 . . 121.1(3) ?
    C16 C15 H15 . . 119.4 ?
    C15 C16 H16 . . 120.4 ?
    C15 C16 C17 . . 119.2(3) ?
    C17 C16 H16 . . 120.4 ?
    C16 C17 H17 . . 119.2 ?
    C18 C17 C16 . . 121.5(3) ?
    C18 C17 H17 . . 119.2 ?
    C17 C18 H18 . . 120.3 ?
    C17 C18 C19 . . 119.5(3) ?
    C19 C18 H18 . . 120.3 ?
    O3 C19 C14 . . 117.5(2) ?
    O3 C19 C18 . . 122.1(2) ?
    C18 C19 C14 . . 120.4(2) ?
    O3 C20 H20A . . 109.5 ?
    O3 C20 H20B . . 109.5 ?
    O3 C20 H20C . . 109.5 ?
    H20A C20 H20B . . 109.5 ?
    H20A C20 H20C . . 109.5 ?
    H20B C20 H20C . . 109.5 ?
loop_
    _geom_torsion_atom_site_label_1
    _geom_torsion_atom_site_label_2
    _geom_torsion_atom_site_label_3
    _geom_torsion_atom_site_label_4
    _geom_torsion_site_symmetry_1
    _geom_torsion_site_symmetry_2
    _geom_torsion_site_symmetry_3
    _geom_torsion_site_symmetry_4
    _geom_torsion
    _geom_torsion_publ_flag
    P1 N1 C13 O2 . . . . -2.7(3) ?
    P1 N1 C13 C14 . . . . 176.74(16) ?
    P1 C1 C2 C3 . . . . 176.0(2) ?
    P1 C1 C6 C5 . . . . -177.8(2) ?
    P1 C7 C8 C9 . . . . 175.8(2) ?
    P1 C7 C12 C11 . . . . -174.1(2) ?
    O1 P1 N1 C13 . . . . -45.5(2) ?
    O1 P1 C1 C2 . . . . 177.4(2) ?
    O1 P1 C1 C6 . . . . -5.7(2) ?
    O1 P1 C7 C8 . . . . -72.7(2) ?
    O1 P1 C7 C12 . . . . 102.2(2) ?
    O2 C13 C14 C15 . . . . 12.0(3) ?
    O2 C13 C14 C19 . . . . -166.9(2) ?
    N1 P1 C1 C2 . . . . -59.0(2) ?
    N1 P1 C1 C6 . . . . 117.90(19) ?
    N1 P1 C7 C8 . . . . 159.47(19) ?
    N1 P1 C7 C12 . . . . -25.6(2) ?
    N1 C13 C14 C15 . . . . -167.5(2) ?
    N1 C13 C14 C19 . . . . 13.6(3) ?
    C1 P1 N1 C13 . . . . -167.8(2) ?
    C1 P1 C7 C8 . . . . 53.7(2) ?
    C1 P1 C7 C12 . . . . -131.3(2) ?
    C1 C2 C3 C4 . . . . 1.8(5) ?
    C2 C1 C6 C5 . . . . -0.7(4) ?
    C2 C3 C4 C5 . . . . -1.0(5) ?
    C3 C4 C5 C6 . . . . -0.6(5) ?
    C4 C5 C6 C1 . . . . 1.5(5) ?
    C6 C1 C2 C3 . . . . -0.9(4) ?
    C7 P1 N1 C13 . . . . 80.8(2) ?
    C7 P1 C1 C2 . . . . 51.3(2) ?
    C7 P1 C1 C6 . . . . -131.8(2) ?
    C7 C8 C9 C10 . . . . -2.0(4) ?
    C8 C7 C12 C11 . . . . 0.9(4) ?
    C8 C9 C10 C11 . . . . 1.8(4) ?
    C9 C10 C11 C12 . . . . -0.3(5) ?
    C10 C11 C12 C7 . . . . -1.0(5) ?
    C12 C7 C8 C9 . . . . 0.6(4) ?
    C13 C14 C15 C16 . . . . -179.3(2) ?
    C13 C14 C19 O3 . . . . 1.2(4) ?
    C13 C14 C19 C18 . . . . 179.5(2) ?
    C14 C15 C16 C17 . . . . -0.8(5) ?
    C15 C14 C19 O3 . . . . -177.7(2) ?
    C15 C14 C19 C18 . . . . 0.6(4) ?
    C15 C16 C17 C18 . . . . 1.7(6) ?
    C16 C17 C18 C19 . . . . -1.4(5) ?
    C17 C18 C19 O3 . . . . 178.4(3) ?
    C17 C18 C19 C14 . . . . 0.2(4) ?
    C19 C14 C15 C16 . . . . -0.3(4) ?
    C20 O3 C19 C14 . . . . -178.1(3) ?
    C20 O3 C19 C18 . . . . 3.6(4) ?
loop_
    _geom_hbond_atom_site_label_D
    _geom_hbond_atom_site_label_H
    _geom_hbond_atom_site_label_A
    _geom_hbond_site_symmetry_A
    _geom_hbond_distance_DH
    _geom_hbond_distance_HA
    _geom_hbond_distance_DA
    _geom_hbond_angle_DHA
    _geom_hbond_publ_flag
    N1 H1 O3 . 0.86 1.93 2.628(2) 137 y
    C18 H18 Cg 2_664 0.93 2.99 3.864(3) 158 y
_shelx_space_group_comment
;
The symmetry employed for this shelxl refinement is uniquely defined
by the following loop, which should always be used as a source of
symmetry information in preference to the above space-group names.
They are only intended as comments.
;
_shelx_estimated_absorpt_T_min     0.918
_shelx_estimated_absorpt_T_max     0.950
_iucr_refine_instructions_details
;
TITL
    kiev194.res
    created by SHELXL-2018/1 at 13:43:13 on 13-May-2019
CELL 0.71073 8.317 12.657 16.763 90 90 90
ZERR 4 0.002 0.002 0.003 0 0 0
LATT -1
SYMM 0.5-X,-Y,0.5+Z
SYMM 0.5+X,0.5-Y,-Z
SYMM -X,0.5+Y,0.5-Z
SFAC C H N O P
UNIT 80 72 4 12 4
L.S. 4
PLAN  25
SIZE 0.5 0.4 0.3
TEMP 20.85
HTAB N1 O3
conf
bond $h
fmap 2
acta
REM <olex2.extras>
REM <HklSrc "%.\\kiev194.hkl">
REM </olex2.extras>
WGHT    0.055100
FVAR       0.69475
P1    5    0.756831    0.347741    0.680540    11.00000    0.04059    0.04204 =
         0.03101    0.00243    0.00084   -0.00183
O1    4    0.843199    0.337784    0.756648    11.00000    0.05190    0.06583 =
         0.03886    0.00591   -0.00593    0.00288
O2    4    0.857855    0.576067    0.702077    11.00000    0.07938    0.05680 =
         0.04420   -0.01487    0.01120   -0.01334
O3    4    0.858770    0.489459    0.465639    11.00000    0.08110    0.05744 =
         0.03353    0.00078    0.00208   -0.01457
N1    3    0.829052    0.439716    0.617114    11.00000    0.05481    0.04019 =
         0.03110   -0.00118    0.00592   -0.00918
AFIX  43
H1    2    0.839131    0.420776    0.568098    11.00000   -1.20000
AFIX   0
C1    1    0.772040    0.232770    0.618014    11.00000    0.05092    0.04054 =
         0.04464    0.00089    0.00861   -0.00447
C2    1    0.693013    0.225414    0.544786    11.00000    0.06542    0.05940 =
         0.05082   -0.00843    0.00120   -0.00804
AFIX  43
H2    2    0.624578    0.279355    0.528470    11.00000   -1.20000
AFIX   0
C3    1    0.716025    0.138328    0.496434    11.00000    0.08864    0.08288 =
         0.05902   -0.02554    0.01113   -0.02184
AFIX  43
H3    2    0.665554    0.134563    0.447009    11.00000   -1.20000
AFIX   0
C4    1    0.813839    0.057117    0.521569    11.00000    0.09738    0.06080 =
         0.08620   -0.02421    0.03463   -0.00942
AFIX  43
H4    2    0.827802   -0.001937    0.489292    11.00000   -1.20000
AFIX   0
C5    1    0.891243    0.062595    0.594164    11.00000    0.09170    0.05489 =
         0.09403   -0.00128    0.02731    0.01486
AFIX  43
H5    2    0.956231    0.007064    0.610905    11.00000   -1.20000
AFIX   0
C6    1    0.872243    0.150876    0.642239    11.00000    0.06377    0.05186 =
         0.06161    0.00251    0.00872    0.00856
AFIX  43
H6    2    0.926469    0.155311    0.690643    11.00000   -1.20000
AFIX   0
C7    1    0.546217    0.376848    0.692829    11.00000    0.04085    0.04892 =
         0.03310   -0.00441   -0.00143   -0.00324
C8    1    0.445457    0.296633    0.720180    11.00000    0.05483    0.05652 =
         0.04691    0.00112    0.00519   -0.00885
AFIX  43
H8    2    0.486311    0.229064    0.728194    11.00000   -1.20000
AFIX   0
C9    1    0.284388    0.317137    0.735515    11.00000    0.04910    0.09517 =
         0.05166   -0.00477    0.00527   -0.02189
AFIX  43
H9    2    0.217061    0.262777    0.752171    11.00000   -1.20000
AFIX   0
C10   1    0.224671    0.416527    0.726257    11.00000    0.03922    0.10415 =
         0.05732   -0.02095   -0.00154    0.00163
AFIX  43
H10   2    0.117415    0.430192    0.738074    11.00000   -1.20000
AFIX   0
C11   1    0.322282    0.496923    0.699484    11.00000    0.05108    0.07575 =
         0.08498   -0.01704   -0.00756    0.01484
AFIX  43
H11   2    0.280930    0.564645    0.692976    11.00000   -1.20000
AFIX   0
C12   1    0.483224    0.476541    0.682161    11.00000    0.04545    0.05597 =
         0.06457    0.00331   -0.00366   -0.00042
AFIX  43
H12   2    0.548597    0.530641    0.663257    11.00000   -1.20000
AFIX   0
C13   1    0.873364    0.541081    0.634991    11.00000    0.03982    0.04245 =
         0.03911   -0.00319    0.00210   -0.00228
C14   1    0.942745    0.606150    0.568880    11.00000    0.03621    0.04216 =
         0.04661    0.00358    0.00110   -0.00180
C15   1    1.016418    0.700329    0.591228    11.00000    0.05122    0.05110 =
         0.06479   -0.00494    0.00253   -0.01092
AFIX  43
H15   2    1.020894    0.718620    0.644915    11.00000   -1.20000
AFIX   0
C16   1    1.082820    0.766919    0.535212    11.00000    0.07059    0.05826 =
         0.10180    0.00943    0.00641   -0.02699
AFIX  43
H16   2    1.130614    0.830077    0.550753    11.00000   -1.20000
AFIX   0
C17   1    1.077494    0.738564    0.455284    11.00000    0.08354    0.07810 =
         0.08264    0.02541    0.01384   -0.02570
AFIX  43
H17   2    1.124742    0.782560    0.417536    11.00000   -1.20000
AFIX   0
C18   1    1.004171    0.647171    0.430692    11.00000    0.07634    0.06904 =
         0.05324    0.01316    0.01023   -0.00940
AFIX  43
H18   2    0.999839    0.630235    0.376750    11.00000   -1.20000
AFIX   0
C19   1    0.936731    0.580399    0.486727    11.00000    0.04631    0.04575 =
         0.04603    0.00630    0.00530   -0.00341
C20   1    0.855117    0.459855    0.382899    11.00000    0.10722    0.08589 =
         0.03736   -0.00832    0.00332   -0.01164
AFIX 137
H20A  2    0.800672    0.513521    0.352765    11.00000   -1.50000
H20B  2    0.799139    0.393959    0.377171    11.00000   -1.50000
H20C  2    0.963101    0.452306    0.363487    11.00000   -1.50000
AFIX   0
HKLF 4
REM
REM R1 =  0.0434 for    4247 Fo > 4sig(Fo)  and  0.0614 for all    5691 data
REM    227 parameters refined using      0 restraints
END
WGHT      0.0551      0.0000
REM Highest difference peak  0.225,  deepest hole -0.322,  1-sigma level  0.037
Q1    1   1.1115  0.8772  0.5261  11.00000  0.05    0.22
Q2    1   0.9061  0.3845  0.3811  11.00000  0.05    0.15
Q3    1   0.6320  0.3571  0.6944  11.00000  0.05    0.15
Q4    1   0.7678  0.2935  0.6339  11.00000  0.05    0.15
Q5    1   0.7918  0.1374  0.4913  11.00000  0.05    0.15
Q6    1   0.8687  0.4620  0.6202  11.00000  0.05    0.15
Q7    1   0.8349  0.2227  0.6193  11.00000  0.05    0.15
Q8    1   0.7883  0.2006  0.6323  11.00000  0.05    0.14
Q9    1   0.7477  0.2403  0.7491  11.00000  0.05    0.14
Q10   1   0.7359  0.2235  0.6175  11.00000  0.05    0.13
Q11   1   0.8486  0.3445  0.6097  11.00000  0.05    0.13
Q12   1   0.5127  0.3434  0.6886  11.00000  0.05    0.13
Q13   1   0.8843  0.1631  0.7166  11.00000  0.05    0.13
Q14   1   0.8867  0.1757  0.6292  11.00000  0.05    0.13
Q15   1   0.8023  0.2366  0.5561  11.00000  0.05    0.13
Q16   1   0.6591  0.5282  0.7376  11.00000  0.05    0.13
Q17   1   0.6129  0.6398  0.6826  11.00000  0.05    0.13
Q18   1   0.7602  0.3034  0.7376  11.00000  0.05    0.12
Q19   1   0.6384  0.5295  0.6308  11.00000  0.05    0.12
Q20   1   0.7124  0.0779  0.6245  11.00000  0.05    0.12
Q21   1   0.0246  0.4765  0.6828  11.00000  0.05    0.12
Q22   1   0.9845  0.3418  0.7196  11.00000  0.05    0.12
Q23   1   0.7861  0.5633  0.6956  11.00000  0.05    0.12
Q24   1   0.9020  0.6024  0.5591  11.00000  0.05    0.11
Q25   1   0.8417  0.1973  0.4740  11.00000  0.05    0.11
  REM The information below was added by Olex2.
  REM
  REM R1 = 0.0434 for 4247 Fo > 4sig(Fo) and 0.0614 for all 18323 data
  REM n/a parameters refined using n/a restraints
  REM Highest difference peak 0.22, deepest hole -0.32
  REM Mean Shift 0, Max Shift 0.001.
  REM +++ Tabular Listing of Refinement Information +++
  REM R1_all = 0.0614
  REM R1_gt = 0.0434
  REM wR_ref = 0.1129
  REM GOOF = 1.110
  REM Shift_max = 0.001
  REM Shift_mean = 0
  REM Reflections_all = 18323
  REM Reflections_gt = 4247
  REM Parameters = n/a
  REM Hole = -0.32
  REM Peak = 0.22
  REM Flack = 0.01(4)
;
