# Supplementary material for: Crystal structure of N-(di­phenyl­phosphor­yl)-2-meth­oxy­benzamide
Source: Acta Crystallogr E Crystallogr Commun. 2019 Jun 4;75(Pt 7):939–41. doi: 10.1107/S205698901900762X (PMC6659338; doi:10.1107/S205698901900762X)
Supplement: Supplementary file 2 [file e-75-00939-Isup2.hkl]

#
# h,k,l, Fc-squared, Fo-squared, sigma(Fo-squared), status flag
#
data_I
_shelx_title ' '
_shelx_refln_list_code          4
_shelx_F_calc_maximum      146.47
_exptl_crystal_F_000       736.00
_reflns_d_resolution_high  0.6671

loop_
 _space_group_symop_operation_xyz
 'x, y, z'
 '-x+1/2, -y, z+1/2'
 'x+1/2, -y+1/2, -z'
 '-x, y+1/2, -z+1/2'

_cell_length_a     8.3170
_cell_length_b    12.6570
_cell_length_c    16.7630
_cell_angle_alpha  90.000
_cell_angle_beta   90.000
_cell_angle_gamma  90.000

_shelx_F_squared_multiplier     1.000

loop_
 _refln_index_h
 _refln_index_k
 _refln_index_l
 _refln_F_squared_calc
 _refln_F_squared_meas
 _refln_F_squared_sigma
 _refln_observed_status
   2   0   0       2996.18       2874.93        11.60 o
   4   0   0        113.77        118.74         1.80 o
   6   0   0          8.80          6.90         5.12 o
   8   0   0         78.84         88.85         8.09 o
  10   0   0        134.82        132.31         8.07 o
   2   1   0       4114.12       4294.35        22.62 o
   3   1   0       1801.89       1936.16        11.26 o
   4   1   0          2.54          1.87         0.34 o
   5   1   0        128.06        123.22         3.89 o
   6   1   0          2.13          2.60         0.53 o
   7   1   0         26.23         24.76         2.82 o
   8   1   0         10.86         17.46         3.57 o
   9   1   0         84.85         95.06         4.06 o
  10   1   0         16.20         16.23         3.25 o
  11   1   0         58.87         72.64         4.48 o
  12   1   0          0.74          2.65         5.14 o
   0   2   0        641.60        585.33         6.43 o
   1   2   0      10992.30      10495.32        90.35 o
   2   2   0         54.68         43.10         1.65 o
   3   2   0       3562.00       3704.64        25.86 o
   4   2   0       2408.37       2512.54        15.47 o
   5   2   0        261.79        239.75         1.98 o
   6   2   0        629.60        622.82        11.52 o
   7   2   0          4.20          4.39         1.24 o
   8   2   0          0.04          2.83         1.08 o
   9   2   0         21.45         26.30         6.06 o
  10   2   0          0.01          4.80         1.86 o
  11   2   0          0.97          7.52         3.07 o
  12   2   0          1.51          5.03         7.62 o
   1   3   0         38.29         35.17         1.52 o
   2   3   0       1024.77       1007.99         5.78 o
   3   3   0        879.73        769.35         5.64 o
   4   3   0       2024.74       2011.93        18.58 o
   5   3   0        618.87        600.92         8.27 o
   6   3   0        227.51        217.09         5.05 o
   7   3   0         18.84         27.79         2.82 o
   8   3   0         21.32         21.03         2.37 o
   9   3   0         45.20         43.76         3.10 o
  10   3   0          7.11         10.45         2.55 o
  11   3   0         55.55         51.47        10.15 o
  12   3   0         19.69         10.96         6.22 o
   0   4   0         12.53          6.07         2.80 o
   1   4   0        115.57        106.09         2.01 o
   2   4   0        298.21        241.46         3.54 o
   3   4   0        449.87        421.68         3.00 o
   4   4   0        926.55        808.97         8.48 o
   5   4   0        139.61        140.83         2.57 o
   6   4   0        372.73        386.69         6.21 o
   7   4   0          0.33          2.21         0.94 o
   8   4   0         42.22         44.33         5.26 o
   9   4   0          9.23          9.94         2.71 o
  10   4   0        101.25        106.35         5.80 o
  11   4   0          1.27          5.55         3.29 o
   1   5   0        324.53        376.43         6.42 o
   2   5   0         39.28         45.46         2.51 o
   3   5   0        339.02        414.00         5.66 o
   4   5   0        198.35        181.83         3.20 o
   5   5   0        385.34        360.57         4.01 o
   6   5   0         93.87         86.66         4.36 o
   7   5   0        287.46        284.68         9.19 o
   8   5   0          3.22          5.99         1.84 o
   9   5   0          1.66         10.27         4.95 o
  10   5   0         28.21         39.31         4.04 o
  11   5   0          0.00          6.16         3.54 o
   0   6   0        117.67         89.02         5.74 o
   1   6   0          5.63          7.27         1.64 o
   2   6   0        520.41        490.16         8.29 o
   3   6   0          6.16          6.95         1.40 o
   4   6   0        357.96        319.50         3.78 o
   5   6   0         35.25         32.54         1.40 o
   6   6   0         29.76         29.59         2.62 o
   7   6   0          0.01          4.11         1.92 o
   8   6   0        208.54        211.12         7.67 o
   9   6   0         89.80        101.34         5.37 o
  10   6   0          8.67         11.26         3.03 o
  11   6   0          1.00          4.96         3.02 o
   1   7   0        851.00        848.33        13.39 o
   2   7   0       1212.18       1278.48        15.88 o
   3   7   0        893.88        895.32         5.57 o
   4   7   0         48.79         48.54         2.32 o
   5   7   0        583.11        533.48         9.24 o
   6   7   0        228.80        230.94         6.54 o
   7   7   0        120.57        126.16         6.68 o
   8   7   0         28.64         36.77         4.30 o
   9   7   0         38.09         49.53         9.34 o
  10   7   0          0.45          4.14         2.51 o
  11   7   0          2.80          4.72         6.90 o
   0   8   0          0.94          1.22         2.05 o
   1   8   0        135.89        132.01         3.01 o
   2   8   0          5.31         11.15         1.66 o
   3   8   0         78.27         69.69         3.47 o
   4   8   0        159.47        143.68         3.36 o
   5   8   0          0.61          1.77         1.04 o
   6   8   0         45.59         43.29         2.19 o
   7   8   0         38.02         24.99         3.68 o
   8   8   0          0.01          4.24         2.42 o
   9   8   0         16.24         15.27         2.91 o
  10   8   0          3.59          6.24         2.98 o
   1   9   0        684.67        650.30         6.90 o
   2   9   0        203.78        224.99         3.87 o
   3   9   0        505.74        514.75         5.33 o
   4   9   0          0.24          1.36         0.93 o
   5   9   0          0.35          3.36         1.36 o
   6   9   0          2.38          2.37         1.07 o
   7   9   0         11.09          8.12         2.33 o
   8   9   0          5.30          4.42         3.47 o
   9   9   0         16.63         21.86         4.11 o
  10   9   0          1.08          3.26         2.44 o
   0  10   0        917.04        943.17        14.90 o
   1  10   0          1.22          2.17         0.62 o
   2  10   0        758.00        812.80         6.21 o
   3  10   0         53.37         49.82         2.62 o
   4  10   0          6.65          5.16         1.33 o
   5  10   0         52.23         51.46         2.44 o
   6  10   0         70.30         78.47         2.95 o
   7  10   0          4.34          3.87         2.27 o
   8  10   0        137.77        161.06         5.84 o
   9  10   0          0.31          3.08         2.30 o
   1  11   0          0.03          5.71         1.82 o
   2  11   0         80.02         71.76         3.75 o
   3  11   0         13.41          7.22         2.29 o
   4  11   0         18.11         13.32         2.44 o
   5  11   0         25.58         23.70         2.95 o
   6  11   0          0.11          1.67         1.68 o
   7  11   0         10.53         12.48         4.27 o
   8  11   0          7.79          8.95         3.49 o
   9  11   0          3.14          5.44         3.56 o
   0  12   0         75.18         79.51         7.90 o
   1  12   0         10.13          7.62         2.09 o
   2  12   0        164.10        149.25         5.75 o
   3  12   0          7.93          8.68         2.43 o
   4  12   0          0.53          3.15         1.77 o
   5  12   0         53.09         53.68         3.81 o
   6  12   0         17.34         13.72         2.94 o
   7  12   0         21.92         17.04         3.28 o
   8  12   0          2.58          9.26         3.45 o
   9  12   0          4.20          1.66         6.42 o
   1  13   0         44.58         46.13         4.98 o
   2  13   0          2.62          2.31         1.23 o
   3  13   0         40.54         43.97         3.14 o
   4  13   0          0.33          2.40         1.44 o
   5  13   0         37.02         39.80         3.52 o
   6  13   0          1.42          1.94         1.71 o
   7  13   0          7.13          5.01         3.12 o
   8  13   0          2.11          3.99         3.13 o
   0  14   0        184.66        198.08         9.76 o
   1  14   0         19.09         19.13         4.03 o
   2  14   0         59.14         57.42         7.41 o
   3  14   0          2.80          2.66         1.66 o
   4  14   0         14.03         13.20         2.66 o
   5  14   0          0.13          1.38         1.59 o
   6  14   0          0.07          3.00         2.22 o
   7  14   0          0.10          3.44         2.65 o
   8  14   0          2.94          1.26         4.37 o
   1  15   0          2.53          5.95         5.17 o
   2  15   0          0.66          3.30         2.75 o
   3  15   0          9.63          3.95         3.44 o
   4  15   0          6.22          4.98         2.67 o
   5  15   0          3.25          2.62         2.33 o
   6  15   0          0.06          1.45         1.99 o
   7  15   0          0.16          2.86         3.74 o
   0  16   0         20.61         11.77         5.30 o
   1  16   0         10.20          9.61         7.11 o
   2  16   0         14.46          6.69         3.40 o
   3  16   0          5.52          7.69         3.86 o
   4  16   0         24.34         19.59         6.81 o
   5  16   0          1.06          4.33         4.08 o
   6  16   0         11.43          3.96         3.60 o
   1  17   0         20.92         22.48         5.96 o
   2  17   0          0.57          3.59         3.97 o
   3  17   0         34.90         27.98         6.28 o
   4  17   0          1.46          4.28         4.48 o
   5  17   0          6.05          2.55         6.01 o
   2   0   1       7360.18       7144.29        26.75 o
   3   0   1       5468.03       5679.80        17.20 o
   4   0   1        360.60        362.60         3.22 o
   5   0   1        131.14        142.91         2.09 o
   6   0   1         78.67         69.03         1.70 o
   7   0   1         34.80         24.72         2.60 o
   8   0   1         18.86         13.02         2.55 o
   9   0   1         54.75         61.24         3.39 o
  10   0   1          1.75          7.36         2.05 o
  11   0   1         20.81         18.82         3.04 o
 -12   1   1          0.06          2.65         5.49 o
 -11   1   1         24.56         24.26         4.27 o
 -10   1   1          3.81          5.71         2.25 o
  -9   1   1         90.95         94.93         5.37 o
  -8   1   1         52.07         41.69         3.09 o
  -7   1   1         80.96         75.82         4.64 o
  -6   1   1          5.56          3.00         0.75 o
  -5   1   1         32.72         29.76         2.56 o
  -4   1   1        666.50        757.39         5.03 o
  -3   1   1        909.53        849.77         6.16 o
  -2   1   1      13805.90      13762.36        76.00 o
   2   1   1      13806.80      13684.99        53.60 o
   3   1   1        927.50        867.74         6.06 o
   4   1   1        658.19        730.43         2.65 o
   5   1   1         33.27         30.90         2.14 o
   6   1   1          5.96          6.08         0.78 o
   7   1   1         80.05         72.68         3.20 o
   8   1   1         53.69         48.82         2.86 o
   9   1   1         89.86         92.55         4.37 o
  10   1   1          4.06          7.75         2.19 o
  11   1   1         24.98         28.51         4.20 o
  12   1   1          0.09          1.49         4.16 o
 -12   2   1          9.73         10.38         7.60 o
 -11   2   1          4.13          9.97         3.13 o
 -10   2   1         57.69         66.50         5.03 o
  -9   2   1         32.01         41.06         3.52 o
  -8   2   1         51.82         54.75         3.58 o
  -7   2   1         44.56         34.49         3.15 o
  -6   2   1        208.40        200.91         4.37 o
  -5   2   1        178.36        185.91         4.95 o
  -4   2   1       2732.23       2698.84        12.68 o
  -3   2   1        813.66        837.54         6.77 o
  -2   2   1      17414.62      16733.44        50.11 o
  -1   2   1       1550.91       1641.12         5.84 o
   0   2   1       6154.44       5931.11        60.91 o
   1   2   1       1552.80       1628.84        11.24 o
   2   2   1      17555.82      16865.34        37.15 o
   3   2   1        808.58        842.06         5.23 o
   4   2   1       2736.26       2735.14        19.94 o
   5   2   1        183.72        195.66         4.11 o
   6   2   1        207.62        194.75         5.53 o
   7   2   1         42.70         34.75         2.18 o
   8   2   1         49.15         53.53         2.68 o
   9   2   1         31.79         40.43         3.02 o
  10   2   1         57.05         67.44         6.12 o
  11   2   1          3.87          8.56         3.79 o
  12   2   1          9.52          7.44         6.22 o
 -12   3   1         19.39         18.52         8.95 o
 -11   3   1          8.52          8.39         2.82 o
 -10   3   1          4.97         10.60         4.02 o
  -9   3   1          9.93          8.56         1.94 o
  -8   3   1         63.74         57.98         3.06 o
  -7   3   1         41.47         41.67         3.32 o
  -6   3   1         29.80         33.59         1.47 o
  -5   3   1        657.88        649.17         5.62 o
  -4   3   1        223.44        230.57         5.70 o
  -3   3   1       1110.67       1118.21         4.18 o
  -2   3   1        106.04        104.93         4.61 o
  -1   3   1        370.95        373.90         6.11 o
   0   3   1       2285.04       2083.15        14.69 o
   1   3   1        368.68        384.45         9.29 o
   2   3   1        106.21        104.87         4.13 o
   3   3   1       1120.88       1145.60         6.60 o
   4   3   1        226.83        219.46         2.48 o
   5   3   1        652.42        665.74         5.44 o
   6   3   1         30.76         33.71         2.69 o
   7   3   1         40.17         42.46         2.37 o
   8   3   1         63.48         64.28         2.83 o
   9   3   1          9.51         11.64         2.28 o
  10   3   1          5.32         12.49         4.72 o
  11   3   1          8.79          9.17         3.82 o
  12   3   1         19.28         12.99         7.75 o
 -11   4   1          0.33          5.28         2.83 o
 -10   4   1         51.76         60.17         4.55 o
  -9   4   1         17.22         20.72         3.03 o
  -8   4   1         45.92         43.22         2.77 o
  -7   4   1         23.63         27.73         2.39 o
  -6   4   1        120.99        118.17         3.89 o
  -5   4   1        312.01        313.03         7.84 o
  -4   4   1        788.86        810.87         6.59 o
  -3   4   1       1205.75       1212.27        13.96 o
  -2   4   1        520.07        523.48         4.00 o
  -1   4   1        885.47        886.40         7.33 o
   0   4   1       4959.57       5001.10        17.52 o
   1   4   1        875.44        878.05        11.25 o
   2   4   1        521.72        530.27        11.92 o
   3   4   1       1193.78       1168.65        22.43 o
   4   4   1        775.30        804.69        11.21 o
   5   4   1        312.53        311.85         5.15 o
   6   4   1        121.84        117.93         4.00 o
   7   4   1         24.59         24.42         2.08 o
   8   4   1         46.88         50.17         4.05 o
   9   4   1         17.80         21.79         4.27 o
  10   4   1         50.67         57.12         5.05 o
  11   4   1          0.38          8.69         4.08 o
 -11   5   1          8.49          7.45         3.92 o
 -10   5   1         13.58         15.14         3.17 o
  -9   5   1        189.60        212.46         7.23 o
  -8   5   1         20.98         23.03         3.16 o
  -7   5   1        186.04        188.26         2.97 o
  -6   5   1        617.58        597.62         9.97 o
  -5   5   1         66.11         54.47         3.61 o
  -4   5   1          2.46          2.12         0.72 o
  -3   5   1         92.15        106.04         2.27 o
  -2   5   1        165.24        165.58         2.80 o
  -1   5   1       3086.65       3130.00        11.08 o
   0   5   1         22.61         29.71         2.65 o
   1   5   1       3097.87       3138.70        16.36 o
   2   5   1        171.47        179.10         5.29 o
   3   5   1         83.03         91.30         4.73 o
   4   5   1          2.62          2.98         0.72 o
   5   5   1         64.55         56.26         4.29 o
   6   5   1        621.04        617.47         9.84 o
   7   5   1        191.57        194.54         8.74 o
   8   5   1         21.34         19.72         3.40 o
   9   5   1        187.86        207.66         6.53 o
  10   5   1         13.67         13.21         4.21 o
  11   5   1          8.82          7.22         3.77 o
 -11   6   1          0.54          3.19         2.58 o
 -10   6   1         14.64         16.87         3.55 o
  -9   6   1          1.26          2.92         1.76 o
  -8   6   1        112.98        117.51         4.50 o
  -7   6   1         15.40         18.57         4.10 o
  -6   6   1         80.34         70.40         2.85 o
  -5   6   1        105.66         96.74         2.53 o
  -4   6   1         37.01         40.25         3.02 o
  -3   6   1        111.12        128.52         3.79 o
  -2   6   1        135.57        112.92         2.96 o
  -1   6   1        334.86        356.57         7.22 o
   0   6   1        864.39        893.30        10.29 o
   1   6   1        330.77        344.12         4.29 o
   2   6   1        134.01        107.33         3.24 o
   3   6   1        108.57        117.17         5.46 o
   4   6   1         36.11         35.59         1.10 o
   5   6   1        103.07         95.29         1.91 o
   6   6   1         83.11         73.37         2.31 o
   7   6   1         14.60         14.77         3.23 o
   8   6   1        113.17        129.42         9.68 o
   9   6   1          1.09          5.12         2.33 o
  10   6   1         14.62         12.54         3.44 o
  11   6   1          0.61          1.81         1.91 o
 -11   7   1         11.64          6.84         6.26 o
 -10   7   1          9.54          6.65         2.80 o
  -9   7   1         15.37         11.73         2.96 o
  -8   7   1         40.30         36.12         3.25 o
  -7   7   1         13.48         13.15         3.18 o
  -6   7   1         66.59         60.07         3.31 o
  -5   7   1          5.17          4.89         2.69 o
  -4   7   1        146.22        147.51         3.25 o
  -3   7   1         98.80        102.90         2.69 o
  -2   7   1        170.63        204.24         5.75 o
  -1   7   1         92.69         88.97         1.84 o
   0   7   1        875.94        967.45        11.74 o
   1   7   1         90.36         81.99         1.43 o
   2   7   1        172.47        193.07         4.72 o
   3   7   1         99.28         99.21         3.33 o
   4   7   1        144.05        143.58         3.43 o
   5   7   1          5.56          4.36         1.40 o
   6   7   1         66.75         63.29         3.58 o
   7   7   1         13.93         20.10         3.30 o
   8   7   1         39.35         42.55         5.59 o
   9   7   1         15.83         14.15         5.23 o
  10   7   1          9.54          9.86         3.45 o
  11   7   1         11.57         10.23         8.04 o
 -11   8   1         13.92         11.64         8.58 o
 -10   8   1         14.70         13.51         3.60 o
  -9   8   1          6.01          4.19         2.38 o
  -8   8   1         46.44         51.49         5.69 o
  -7   8   1         58.63         55.71         3.97 o
  -6   8   1         13.37         14.68         1.70 o
  -5   8   1        209.61        201.96         3.81 o
  -4   8   1        633.40        639.46        11.91 o
  -3   8   1        107.48        108.17         2.77 o
  -2   8   1        768.60        819.83         7.72 o
  -1   8   1        780.42        814.89        11.08 o
   0   8   1        958.34       1025.88         9.66 o
   1   8   1        788.94        824.88         6.49 o
   2   8   1        753.44        789.58        15.02 o
   3   8   1        110.64        107.88         3.59 o
   4   8   1        633.78        643.38         5.77 o
   5   8   1        210.65        210.87         5.47 o
   6   8   1         13.12         11.85         2.00 o
   7   8   1         56.97         56.59         3.98 o
   8   8   1         45.64         48.51         4.49 o
   9   8   1          5.63         10.07         3.27 o
  10   8   1         15.16          7.26         2.56 o
 -10   9   1         16.89         16.64         3.96 o
  -9   9   1          9.60          6.60         2.28 o
  -8   9   1          2.56          4.51         1.80 o
  -7   9   1         42.73         43.17         3.51 o
  -6   9   1          4.52          3.68         1.18 o
  -5   9   1        123.81        115.62         3.19 o
  -4   9   1        165.09        153.46         6.49 o
  -3   9   1        184.44        183.76         6.63 o
  -2   9   1         98.34         95.77         2.41 o
  -1   9   1        623.76        614.75         6.71 o
   0   9   1        442.84        446.93        15.23 o
   1   9   1        625.94        607.65        12.42 o
   2   9   1         99.32         90.86         7.62 o
   3   9   1        186.52        185.81         3.55 o
   4   9   1        166.22        157.72         3.54 o
   5   9   1        123.33        123.86         3.41 o
   6   9   1          4.58          3.51         1.49 o
   7   9   1         42.89         47.10         3.99 o
   8   9   1          2.51          2.72         2.25 o
   9   9   1          9.59          5.95         3.24 o
  10   9   1         16.92         12.31         3.55 o
  -9  10   1          0.60          3.30         2.56 o
  -8  10   1          2.22          4.41         2.37 o
  -7  10   1          1.21          1.94         1.89 o
  -6  10   1          8.02          3.73         1.37 o
  -5  10   1          6.41          5.46         1.44 o
  -4  10   1         58.55         60.03         2.56 o
  -3  10   1        383.96        383.37         5.16 o
  -2  10   1        286.57        304.46         8.32 o
  -1  10   1        111.60         95.80         5.01 o
   0  10   1         13.27         11.51         1.51 o
   1  10   1        111.41        112.60         5.07 o
   2  10   1        286.43        301.13        19.26 o
   3  10   1        384.02        384.27         4.53 o
   4  10   1         59.17         60.77         2.67 o
   5  10   1          6.66          5.54         1.41 o
   6  10   1          7.80          3.70         1.46 o
   7  10   1          1.11          2.49         1.88 o
   8  10   1          2.13          5.69         2.91 o
   9  10   1          0.60          5.72         2.81 o
  10  10   1         10.03          7.29         7.98 o
  -9  11   1         12.08          8.95         3.69 o
  -8  11   1          4.67          5.17         2.91 o
  -7  11   1         20.08         25.90         4.13 o
  -6  11   1          4.49          3.75         1.78 o
  -5  11   1         44.19         47.12         3.49 o
  -4  11   1         22.05         21.44         2.82 o
  -3  11   1         46.99         42.73         3.89 o
  -2  11   1        109.10        112.13         5.19 o
  -1  11   1        471.19        522.64         6.61 o
   0  11   1         76.88         73.48         2.77 o
   1  11   1        468.46        513.40        14.13 o
   2  11   1        110.28        119.09         9.54 o
   3  11   1         48.30         41.44         3.33 o
   4  11   1         22.58         15.63         2.19 o
   5  11   1         45.63         40.64         3.23 o
   6  11   1          4.83          5.08         2.12 o
   7  11   1         19.32         15.33         5.43 o
   8  11   1          4.62          6.55         4.28 o
   9  11   1         12.49         11.08         4.73 o
  -9  12   1          1.42          5.51         6.73 o
  -8  12   1          4.29          5.12         3.26 o
  -7  12   1          3.81          3.43         2.17 o
  -6  12   1         34.98         28.69         3.03 o
  -5  12   1         19.83         10.99         1.98 o
  -4  12   1         45.93         48.87         3.08 o
  -3  12   1         12.60         12.46         2.56 o
  -2  12   1         67.14         68.79         3.36 o
  -1  12   1         52.45         53.68         2.82 o
   0  12   1         32.48         30.49        10.55 o
   1  12   1         53.99         51.02         3.66 o
   2  12   1         66.49         62.16         3.66 o
   3  12   1         12.74         11.91         2.73 o
   4  12   1         46.54         52.31         4.01 o
   5  12   1         19.73         12.53         2.48 o
   6  12   1         33.85         32.22         7.23 o
   7  12   1          4.04          4.92         3.55 o
   8  12   1          4.47          6.78         4.71 o
   9  12   1          1.31          1.49         4.62 o
  -8  13   1         12.96         11.49         3.91 o
  -7  13   1          1.45          4.28         2.53 o
  -6  13   1          4.72          3.69         2.04 o
  -5  13   1         13.23          9.32         2.56 o
  -4  13   1         12.59          8.78         1.99 o
  -3  13   1          2.31          1.88         1.16 o
  -2  13   1         17.68         11.98         2.09 o
  -1  13   1         22.32         20.91         2.97 o
   0  13   1         57.67         56.76         5.11 o
   1  13   1         22.43         14.77         3.48 o
   2  13   1         17.48         13.95         2.71 o
   3  13   1          2.32          2.57         1.83 o
   4  13   1         12.86         11.26         3.80 o
   5  13   1         13.14         10.95         2.81 o
   6  13   1          4.59          5.07         2.52 o
   7  13   1          1.41          1.99         2.73 o
   8  13   1         13.18         15.83         4.42 o
  -8  14   1         16.08         12.06         7.25 o
  -7  14   1         12.59         16.62         4.92 o
  -6  14   1          6.08          2.90         1.90 o
  -5  14   1          4.27          3.23         1.68 o
  -4  14   1         19.16         14.71         2.66 o
  -3  14   1         11.92          6.32         1.95 o
  -2  14   1         22.96         18.85         3.88 o
  -1  14   1          1.00          1.61         2.07 o
   0  14   1         20.10         22.99         3.98 o
   1  14   1          0.85          1.73         1.99 o
   2  14   1         23.68         16.31         4.07 o
   3  14   1         11.78          9.31         4.18 o
   4  14   1         19.31         21.12         3.75 o
   5  14   1          4.09          4.93         2.58 o
   6  14   1          5.78          2.33         1.67 o
   7  14   1         12.76          7.90         3.88 o
   8  14   1         16.00          6.40         5.84 o
  -7  15   1         24.08         20.94         5.73 o
  -6  15   1          4.80          3.50         2.58 o
  -5  15   1         13.31          9.93         2.93 o
  -4  15   1          4.62          4.42         2.75 o
  -3  15   1         29.77         29.01         5.10 o
  -2  15   1         14.81          6.88         3.13 o
  -1  15   1         36.81         46.01         4.88 o
   0  15   1         10.27         11.79         4.11 o
   1  15   1         36.88         44.42         5.66 o
   2  15   1         14.88         18.51         4.41 o
   3  15   1         29.50         35.17         5.53 o
   4  15   1          4.31          2.71         2.26 o
   5  15   1         13.92         10.88         3.70 o
   6  15   1          4.74          4.42         2.83 o
   7  15   1         23.99         11.33         6.42 o
  -6  16   1          6.14          3.60         4.01 o
  -5  16   1          0.37          1.76         2.76 o
  -4  16   1         18.68         15.08         4.94 o
  -3  16   1          2.09          3.81         3.68 o
  -2  16   1          2.82          4.59         4.13 o
  -1  16   1         10.95          6.43         3.62 o
   0  16   1         14.33          9.60         3.57 o
   1  16   1         10.97          7.25         4.05 o
   2  16   1          2.91          7.57         3.94 o
   3  16   1          2.14          3.66         3.47 o
   4  16   1         19.09         14.93         4.75 o
   5  16   1          0.35          2.24         3.01 o
   6  16   1          6.18          2.10         3.29 o
  -5  17   1          0.45          2.96         6.24 o
  -4  17   1          4.41          8.12         5.50 o
  -3  17   1         10.81         14.40         5.40 o
  -2  17   1          3.19          3.60         3.60 o
  -1  17   1         13.50         14.72         5.18 o
   0  17   1          0.00          2.78         3.25 o
   1  17   1         13.78         11.92         5.09 o
   2  17   1          3.21          3.84         4.14 o
   3  17   1         10.67          9.72         5.11 o
   4  17   1          4.54          3.70         3.52 o
   5  17   1          0.47          4.23         5.90 o
   2   0   2       2928.34       2841.19        20.01 o
   3   0   2         26.68         25.96         1.28 o
   4   0   2        831.58        829.17         4.96 o
   5   0   2        139.22        139.56         3.99 o
   6   0   2          7.56          6.33         1.05 o
   7   0   2        286.57        286.15         9.38 o
   8   0   2        146.88        158.11         7.22 o
   9   0   2         62.61         62.88         3.74 o
  10   0   2         45.27         59.01         6.97 o
  11   0   2         22.69         21.99         4.93 o
 -12   1   2          4.67          3.48         5.88 o
 -11   1   2          2.74          3.00         2.65 o
 -10   1   2         25.11         25.40         3.59 o
  -9   1   2         63.54         67.47         6.42 o
  -8   1   2          4.72          5.93         1.65 o
  -7   1   2         57.07         56.44         4.03 o
  -6   1   2        140.72        150.57         4.97 o
  -5   1   2         34.72         34.64         1.64 o
  -4   1   2       1007.06       1033.91         4.20 o
  -3   1   2        916.59        928.35         5.29 o
  -2   1   2        472.22        449.58         7.68 o
  -1   1   2        405.04        416.25         1.88 o
   1   1   2        415.01        422.18         4.23 o
   2   1   2        478.89        462.01         5.15 o
   3   1   2        908.90        936.24         9.03 o
   4   1   2       1015.35       1040.90         6.05 o
   5   1   2         33.43         36.98         1.52 o
   6   1   2        145.03        147.84         2.27 o
   7   1   2         57.16         55.73         2.87 o
   8   1   2          4.63          3.69         1.24 o
   9   1   2         62.97         70.59         3.47 o
  10   1   2         24.68         24.72         3.59 o
  11   1   2          2.67          2.61         3.07 o
  12   1   2          4.83          2.13         3.96 o
 -12   2   2          0.95          3.63         5.64 o
 -11   2   2          2.68          5.75         2.46 o
 -10   2   2         29.11         32.21         3.04 o
  -9   2   2          2.27          5.76         2.11 o
  -8   2   2          6.37          5.76         1.42 o
  -7   2   2         20.58         19.50         1.64 o
  -6   2   2        118.18        120.18         3.38 o
  -5   2   2        129.89        129.85         2.79 o
  -4   2   2        190.98        195.16         1.78 o
  -3   2   2       1249.60       1361.08        13.96 o
  -2   2   2       3098.14       3130.04        18.12 o
  -1   2   2       1159.86       1144.85        11.73 o
   0   2   2          6.68          5.46         0.77 o
   1   2   2       1157.46       1133.96        14.29 o
   2   2   2       3081.20       3128.92        22.11 o
   3   2   2       1255.02       1355.00        10.16 o
   4   2   2        194.31        198.51         2.01 o
   5   2   2        130.45        127.32         3.98 o
   6   2   2        119.35        129.50         2.39 o
   7   2   2         20.89         25.33         2.69 o
   8   2   2          6.67          8.26         1.68 o
   9   2   2          2.38          6.71         2.45 o
  10   2   2         28.43         28.67         2.97 o
  11   2   2          2.73          2.39         3.45 o
  12   2   2          0.95          1.95         4.66 o
 -12   3   2          3.64          3.54         5.80 o
 -11   3   2         20.96         18.31         3.43 o
 -10   3   2         60.95         68.27         4.82 o
  -9   3   2         76.09         72.98         3.36 o
  -8   3   2         21.15         19.53         2.34 o
  -7   3   2          0.83          2.79         0.95 o
  -6   3   2        401.09        396.66         5.23 o
  -5   3   2         95.40         93.33         1.98 o
  -4   3   2       1711.24       1743.39         9.17 o
  -3   3   2        462.11        473.23         2.80 o
  -2   3   2        726.83        704.21         7.07 o
  -1   3   2       3784.00       3730.48        12.37 o
   0   3   2        139.57        115.79         6.15 o
   1   3   2       3785.66       3704.04        19.49 o
   2   3   2        745.01        718.15        10.16 o
   3   3   2        463.76        474.65         5.24 o
   4   3   2       1739.01       1783.96         9.98 o
   5   3   2        100.71         98.94         2.14 o
   6   3   2        401.11        391.42         2.87 o
   7   3   2          0.54          4.11         1.32 o
   8   3   2         20.48         22.70         2.29 o
   9   3   2         76.01         76.28         5.12 o
  10   3   2         62.08         70.50        11.44 o
  11   3   2         20.23         14.20         5.01 o
  12   3   2          3.59          2.76         5.57 o
 -11   4   2         12.11         11.46         3.33 o
 -10   4   2         41.06         48.15         4.01 o
  -9   4   2         56.06         59.86         3.71 o
  -8   4   2         59.35         63.21         2.92 o
  -7   4   2        410.22        423.10         8.18 o
  -6   4   2         98.45         85.44         2.08 o
  -5   4   2        133.03        115.78         2.12 o
  -4   4   2        176.13        168.64         2.35 o
  -3   4   2        129.04        162.25         2.18 o
  -2   4   2       1688.86       1728.13        12.04 o
  -1   4   2        982.67        959.26        12.00 o
   0   4   2       3005.87       2910.78         7.28 o
   1   4   2        974.58        900.19        10.80 o
   2   4   2       1674.42       1685.80         8.29 o
   3   4   2        133.63        166.66         2.32 o
   4   4   2        177.33        161.19         4.25 o
   5   4   2        130.88        112.03         2.42 o
   6   4   2         99.98         90.96         2.79 o
   7   4   2        401.88        419.07        11.26 o
   8   4   2         59.75         57.27         3.21 o
   9   4   2         56.06         59.02         4.75 o
  10   4   2         40.52         55.43         5.29 o
  11   4   2         11.64         10.12         3.91 o
 -11   5   2          3.47          5.23         3.34 o
 -10   5   2         15.72         15.96         2.91 o
  -9   5   2         49.70         55.00         4.62 o
  -8   5   2         57.57         62.79         3.42 o
  -7   5   2        100.79         93.77         3.53 o
  -6   5   2         43.68         34.55         1.72 o
  -5   5   2         57.46         56.26         2.01 o
  -4   5   2        577.36        587.26         4.11 o
  -3   5   2         75.37         71.25         2.46 o
  -2   5   2       2856.89       2927.99        14.30 o
  -1   5   2        757.35        746.60         7.10 o
   0   5   2        221.45        227.61         2.25 o
   1   5   2        758.41        730.08         9.54 o
   2   5   2       2851.49       2885.84         9.08 o
   3   5   2         74.39         78.12         1.78 o
   4   5   2        577.29        586.34        10.26 o
   5   5   2         56.38         53.08         1.83 o
   6   5   2         43.53         32.81         3.47 o
   7   5   2        100.04         99.98         7.57 o
   8   5   2         57.90         65.05         4.30 o
   9   5   2         49.95         58.60         4.58 o
  10   5   2         15.37         14.94         3.81 o
  11   5   2          3.34          4.46         4.24 o
 -11   6   2          2.42          7.73         3.49 o
 -10   6   2         19.24         14.34         2.83 o
  -9   6   2         13.28         16.04         2.27 o
  -8   6   2         66.78         70.35         3.60 o
  -7   6   2        232.81        240.19         7.69 o
  -6   6   2        363.22        372.45         4.15 o
  -5   6   2        220.06        203.52         4.82 o
  -4   6   2        127.36        131.11         2.61 o
  -3   6   2        335.01        341.90         2.44 o
  -2   6   2         71.67         50.90         1.75 o
  -1   6   2        429.13        483.24        10.11 o
   0   6   2       2244.71       2481.62        25.43 o
   1   6   2        418.09        451.12         4.12 o
   2   6   2         73.80         53.63         3.28 o
   3   6   2        335.18        350.30         4.35 o
   4   6   2        130.80        135.75         2.58 o
   5   6   2        220.11        200.81         8.81 o
   6   6   2        356.84        376.77         7.47 o
   7   6   2        232.60        249.42         5.93 o
   8   6   2         69.02         73.53         8.49 o
   9   6   2         13.46         24.23         6.30 o
  10   6   2         19.50         15.75         3.80 o
  11   6   2          2.41          5.23         3.34 o
 -11   7   2         13.79         10.94         7.79 o
 -10   7   2          9.77         10.38         3.35 o
  -9   7   2         25.21         19.39         2.91 o
  -8   7   2          6.59          7.67         2.60 o
  -7   7   2         49.27         47.17         2.99 o
  -6   7   2        446.94        441.16         5.30 o
  -5   7   2        790.55        821.61         8.63 o
  -4   7   2        401.60        398.05         3.87 o
  -3   7   2        117.00        106.01         3.94 o
  -2   7   2        557.17        572.78         6.50 o
  -1   7   2        135.99        127.44         3.15 o
   0   7   2          8.20          3.69         0.85 o
   1   7   2        138.24        125.42         2.10 o
   2   7   2        562.08        586.89        10.71 o
   3   7   2        116.84        106.79         3.67 o
   4   7   2        400.88        414.80         7.97 o
   5   7   2        792.68        826.82        21.74 o
   6   7   2        448.60        444.81         4.60 o
   7   7   2         47.81         51.92         4.08 o
   8   7   2          7.23         12.15         3.01 o
   9   7   2         26.32         32.67         6.14 o
  10   7   2         10.07         11.82         3.57 o
  11   7   2         13.98         14.48         7.17 o
 -11   8   2          0.47          8.39         7.25 o
 -10   8   2          0.75          3.47         2.58 o
  -9   8   2          7.83          9.54         2.87 o
  -8   8   2         18.86         13.74         2.47 o
  -7   8   2          5.78          4.77         1.96 o
  -6   8   2        162.34        157.81         3.16 o
  -5   8   2        447.83        461.07        20.56 o
  -4   8   2         75.49         63.46         4.36 o
  -3   8   2         97.94        100.96         2.83 o
  -2   8   2         96.08         90.02         2.51 o
  -1   8   2         41.48         44.11         3.29 o
   0   8   2        246.96        271.65         3.21 o
   1   8   2         41.65         45.59         1.79 o
   2   8   2         96.70         91.67         3.92 o
   3   8   2         98.77         96.01         3.61 o
   4   8   2         76.73         68.98         5.51 o
   5   8   2        446.06        443.10         9.80 o
   6   8   2        160.67        161.10         6.01 o
   7   8   2          5.54          6.95         2.08 o
   8   8   2         18.56         16.20         3.25 o
   9   8   2          7.56          7.52         2.96 o
  10   8   2          0.83          6.75         3.60 o
 -10   9   2         10.15         13.92         3.90 o
  -9   9   2          7.64          9.31         3.04 o
  -8   9   2         19.77         20.73         2.96 o
  -7   9   2          3.60          4.39         1.63 o
  -6   9   2         34.98         31.91         2.14 o
  -5   9   2         33.40         27.64         2.04 o
  -4   9   2        293.81        298.35         4.54 o
  -3   9   2         20.66         24.71         3.21 o
  -2   9   2        748.85        765.56         4.61 o
  -1   9   2        488.30        475.23         5.65 o
   0   9   2        136.23        127.85         4.29 o
   1   9   2        488.89        467.46         9.06 o
   2   9   2        751.62        739.40        16.28 o
   3   9   2         19.34         22.25         3.88 o
   4   9   2        288.32        289.93         5.13 o
   5   9   2         34.91         31.77         2.29 o
   6   9   2         35.66         40.09         2.98 o
   7   9   2          3.95          5.53         2.27 o
   8   9   2         20.02         22.92         3.79 o
   9   9   2          7.65          8.68         3.80 o
  10   9   2          9.81         15.11         4.71 o
  -9  10   2         30.95         31.83         5.81 o
  -8  10   2         37.03         45.17         7.68 o
  -7  10   2         42.66         42.74         3.54 o
  -6  10   2         39.55         35.26         2.53 o
  -5  10   2         28.28         28.82         2.21 o
  -4  10   2         19.66         17.37         1.64 o
  -3  10   2         78.03         70.06         3.13 o
  -2  10   2        109.27        102.79         8.92 o
  -1  10   2        951.19        985.16         9.59 o
   0  10   2         35.90         38.00         2.05 o
   1  10   2        959.21        986.11        22.62 o
   2  10   2        105.91        101.58         5.02 o
   3  10   2         78.13         62.37         3.35 o
   4  10   2         20.19         23.02         2.01 o
   5  10   2         29.86         27.04         2.35 o
   6  10   2         39.08         39.28         3.93 o
   7  10   2         43.64         39.83         4.25 o
   8  10   2         37.18         42.06         6.59 o
   9  10   2         30.50         32.45         5.09 o
  10  10   2         16.78         22.27         8.45 o
  -9  11   2          0.83          4.53         3.94 o
  -8  11   2          6.66          9.43         3.50 o
  -7  11   2          1.47          3.49         2.59 o
  -6  11   2          5.11          3.07         1.37 o
  -5  11   2         55.78         47.87         3.15 o
  -4  11   2          8.93          4.61         2.14 o
  -3  11   2         25.19         29.26         3.32 o
  -2  11   2          9.79         10.02         1.88 o
  -1  11   2        679.92        750.72         7.65 o
   0  11   2         27.71         36.20         3.41 o
   1  11   2        675.99        733.02        28.55 o
   2  11   2          9.25          5.70         1.63 o
   3  11   2         25.55         23.20         2.18 o
   4  11   2          9.41          5.32         1.50 o
   5  11   2         55.51         49.61         2.89 o
   6  11   2          4.80          6.17         1.91 o
   7  11   2          1.34          4.57         2.58 o
   8  11   2          6.39          9.07         4.65 o
   9  11   2          0.79          2.75         3.42 o
  -8  12   2         12.95          7.49         3.89 o
  -7  12   2          6.50          4.23         2.85 o
  -6  12   2          6.54          4.73         1.79 o
  -5  12   2         28.42         28.64         3.22 o
  -4  12   2         21.10         23.93         3.15 o
  -3  12   2         22.41         19.05         2.36 o
  -2  12   2        191.74        192.56         4.11 o
  -1  12   2         11.31         14.84         2.43 o
   0  12   2         13.44         11.38         3.41 o
   1  12   2         10.71         13.79         2.96 o
   2  12   2        190.80        198.04         4.80 o
   3  12   2         22.47         24.42         3.15 o
   4  12   2         21.43         17.99         3.03 o
   5  12   2         28.21         20.52         2.88 o
   6  12   2          6.86          4.65         2.43 o
   7  12   2          6.74          5.56         4.42 o
   8  12   2         12.66         14.14         5.20 o
   9  12   2          6.21          2.36         4.81 o
  -8  13   2          6.24          7.02         5.11 o
  -7  13   2         10.64         14.23         3.88 o
  -6  13   2          6.93          5.43         2.45 o
  -5  13   2          5.25          3.88         1.69 o
  -4  13   2         21.99         22.68         2.65 o
  -3  13   2         80.84         86.94         3.72 o
  -2  13   2        158.97        172.92         4.15 o
  -1  13   2         81.26         86.82         5.84 o
   0  13   2         28.10         18.37         3.99 o
   1  13   2         82.52         82.50         5.80 o
   2  13   2        159.71        169.93         6.73 o
   3  13   2         82.14         80.54         4.41 o
   4  13   2         21.81         17.21         3.01 o
   5  13   2          5.44          2.54         2.15 o
   6  13   2          7.46          3.78         2.66 o
   7  13   2         10.46         12.50         4.38 o
   8  13   2          5.99          4.77         4.67 o
  -7  14   2         12.26          9.47         3.89 o
  -6  14   2          9.79          6.01         2.64 o
  -5  14   2          0.07          3.10         1.90 o
  -4  14   2          1.65          3.80         2.17 o
  -3  14   2         25.97         23.55         3.14 o
  -2  14   2         10.33          8.65         2.38 o
  -1  14   2         35.66         31.47         4.92 o
   0  14   2          4.01          7.11         2.96 o
   1  14   2         35.82         38.05         5.60 o
   2  14   2         10.74          9.79         5.91 o
   3  14   2         25.41         22.00         6.42 o
   4  14   2          1.89          2.24         2.97 o
   5  14   2          0.03          1.90         2.00 o
   6  14   2          9.99          8.50         3.33 o
   7  14   2         12.50         12.43         7.52 o
   8  14   2          1.39          5.12         5.66 o
  -7  15   2          1.12          1.62         3.12 o
  -6  15   2          8.29          5.41         2.98 o
  -5  15   2          6.75          3.75         2.17 o
  -4  15   2          0.92          3.31         2.03 o
  -3  15   2          4.04          7.41         4.01 o
  -2  15   2          7.90          4.86         3.10 o
  -1  15   2          5.16          3.35         2.78 o
   0  15   2          7.29         11.11         8.29 o
   1  15   2          5.26          3.90         1.95 o
   2  15   2          7.73          8.59         3.80 o
   3  15   2          3.97          4.33         3.30 o
   4  15   2          0.93          5.15         3.53 o
   5  15   2          6.79         10.45         4.50 o
   6  15   2          8.24          3.71         3.49 o
  -6  16   2          2.91          1.65         3.20 o
  -5  16   2          5.73          7.11         4.79 o
  -4  16   2          7.61          4.33         4.04 o
  -3  16   2         19.51         15.02         5.20 o
  -2  16   2         25.52         16.42         7.06 o
  -1  16   2         16.56         11.73         9.34 o
   0  16   2         15.21         13.06         4.63 o
   1  16   2         16.81         12.60         4.21 o
   2  16   2         26.01         31.53         6.05 o
   3  16   2         19.94         13.47         5.24 o
   4  16   2          7.23          7.47         4.67 o
   5  16   2          5.77          5.62         3.91 o
   6  16   2          3.09          1.62         3.23 o
  -5  17   2          2.45          2.09         5.72 o
  -4  17   2         13.88          9.37         4.85 o
  -3  17   2         11.21         12.75         6.18 o
  -2  17   2         13.55          6.81         4.14 o
  -1  17   2          4.03          5.76         3.66 o
   0  17   2         16.76         15.56         4.99 o
   1  17   2          4.15          7.29         4.47 o
   2  17   2         13.90          8.41         3.83 o
   3  17   2         11.32          7.40         4.57 o
   4  17   2         13.89          5.94         4.20 o
   5  17   2          2.27          1.64         3.58 o
   1   0   3       1274.42       1287.54        11.85 o
   2   0   3       5800.80       5840.28        53.30 o
   3   0   3        855.90        843.27         3.21 o
   4   0   3        744.85        826.13         5.42 o
   5   0   3          3.79          4.58         0.77 o
   6   0   3          1.40          2.50         1.24 o
   7   0   3         86.35         86.75         2.61 o
   8   0   3         36.54         45.37         3.69 o
   9   0   3          5.45          7.62         2.38 o
  10   0   3         29.82         28.88        10.02 o
  11   0   3          0.45          3.19         1.81 o
  12   0   3          0.11          1.86         4.74 o
 -12   1   3          4.95          2.32         3.60 o
 -11   1   3         16.94         15.86         3.60 o
 -10   1   3         56.86         64.70         6.90 o
  -9   1   3         35.04         39.70         3.53 o
  -8   1   3         51.40         55.80         5.26 o
  -7   1   3          8.21          7.57         1.80 o
  -6   1   3        967.85       1000.37        13.34 o
  -5   1   3         55.48         56.58         2.53 o
  -4   1   3        827.16        820.05         6.04 o
  -3   1   3       1430.84       1457.31        10.29 o
  -2   1   3       2282.17       2326.70        15.61 o
  -1   1   3       3393.03       3437.81        25.84 o
   0   1   3       9370.85       8881.44        80.98 o
   1   1   3       3381.31       3476.61        29.05 o
   2   1   3       2232.33       2296.48        24.24 o
   3   1   3       1441.17       1498.45         8.07 o
   4   1   3        815.50        819.19         5.85 o
   5   1   3         56.28         53.84         2.02 o
   6   1   3        974.76       1011.43        11.59 o
   7   1   3          7.70          5.78         1.15 o
   8   1   3         52.99         64.38         5.46 o
   9   1   3         35.31         41.78         6.08 o
  10   1   3         57.01         55.66         4.68 o
  11   1   3         16.72         22.88         5.91 o
  12   1   3          5.18          2.32         4.74 o
 -12   2   3         11.01          6.84         8.33 o
 -11   2   3         46.28         54.76         5.76 o
 -10   2   3         23.39         20.26         3.90 o
  -9   2   3         43.25         40.39         4.29 o
  -8   2   3         95.91         89.55         3.81 o
  -7   2   3         31.36         29.65         2.80 o
  -6   2   3        223.31        231.82         2.97 o
  -5   2   3       1497.05       1504.55        14.40 o
  -4   2   3        108.48        112.46         1.92 o
  -3   2   3       1672.55       1541.77         8.66 o
  -2   2   3        999.63        962.67         9.52 o
  -1   2   3       2362.14       2265.31         5.26 o
   0   2   3       9497.51       9344.78        43.96 o
   1   2   3       2356.57       2242.10        19.21 o
   2   2   3        993.41        954.72         8.17 o
   3   2   3       1690.47       1548.59        16.93 o
   4   2   3        111.05        111.30         1.51 o
   5   2   3       1495.90       1496.66        12.05 o
   6   2   3        222.01        216.99         5.66 o
   7   2   3         28.70         29.10         3.26 o
   8   2   3         94.58         95.79         4.63 o
   9   2   3         41.11         42.78         5.11 o
  10   2   3         23.72         18.52         3.10 o
  11   2   3         45.49         56.58         8.47 o
  12   2   3         10.78          5.03         5.37 o
 -11   3   3          0.84          5.26         3.14 o
 -10   3   3         19.95         17.11         2.90 o
  -9   3   3          8.89          8.08         1.95 o
  -8   3   3          6.51          3.18         1.22 o
  -7   3   3         12.02         13.47         2.15 o
  -6   3   3          7.15          7.10         1.19 o
  -5   3   3        362.73        370.12         6.37 o
  -4   3   3        556.80        528.53         6.98 o
  -3   3   3        266.39        264.81         4.31 o
  -2   3   3        181.78        209.93         4.31 o
  -1   3   3        167.37        159.13         4.14 o
   0   3   3          2.30          2.98         0.63 o
   1   3   3        168.29        155.69         3.28 o
   2   3   3        182.97        201.11         3.85 o
   3   3   3        267.75        264.32         2.82 o
   4   3   3        559.22        523.12         2.83 o
   5   3   3        365.61        366.97         3.33 o
   6   3   3          7.64         10.90         1.76 o
   7   3   3         11.45         13.94         1.90 o
   8   3   3          6.71          4.62         1.38 o
   9   3   3          9.16         16.58         2.37 o
  10   3   3         20.16         30.57        10.97 o
  11   3   3          0.84         10.86         6.75 o
  12   3   3          2.06          3.81         5.37 o
 -11   4   3          0.75          3.76         3.36 o
 -10   4   3         12.66         10.47         2.64 o
  -9   4   3         89.36         98.13         4.10 o
  -8   4   3         14.04         15.51         2.47 o
  -7   4   3        179.36        173.02         4.83 o
  -6   4   3        201.57        180.97         3.37 o
  -5   4   3        247.04        242.51         4.41 o
  -4   4   3        469.35        468.79         3.37 o
  -3   4   3        373.40        365.62         4.14 o
  -2   4   3        729.02        742.39         8.52 o
  -1   4   3        294.15        277.33        10.69 o
   0   4   3        866.03        898.04        13.22 o
   1   4   3        288.59        258.86         6.28 o
   2   4   3        723.36        743.70         4.00 o
   3   4   3        377.20        374.02         5.53 o
   4   4   3        470.79        476.17         4.40 o
   5   4   3        239.81        242.33         4.00 o
   6   4   3        201.66        191.15         2.80 o
   7   4   3        181.45        181.87         7.62 o
   8   4   3         14.60         14.30         2.97 o
   9   4   3         88.07         96.52         6.53 o
  10   4   3         12.62         12.02         4.26 o
  11   4   3          0.90          3.73         5.68 o
 -11   5   3          8.27          5.86         3.17 o
 -10   5   3         46.95         59.23         4.25 o
  -9   5   3          5.27          6.46         2.14 o
  -8   5   3        215.79        237.05         5.73 o
  -7   5   3         53.41         53.15         2.34 o
  -6   5   3        332.60        335.49         3.27 o
  -5   5   3        107.32        105.41         2.36 o
  -4   5   3         47.21         32.02         1.58 o
  -3   5   3        721.83        731.90         8.24 o
  -2   5   3       1653.97       1720.79        35.48 o
  -1   5   3       2506.63       2643.29        18.64 o
   0   5   3        982.72        935.36        17.69 o
   1   5   3       2508.20       2571.84        11.32 o
   2   5   3       1681.77       1749.80        30.69 o
   3   5   3        728.50        740.93         8.48 o
   4   5   3         48.53         31.99         3.94 o
   5   5   3        109.30        110.32         3.09 o
   6   5   3        343.85        344.05         7.83 o
   7   5   3         52.27         47.63         2.81 o
   8   5   3        213.66        233.59         6.09 o
   9   5   3          5.55          9.28         2.92 o
  10   5   3         47.72         54.85         8.36 o
  11   5   3          8.19          8.82         4.72 o
 -11   6   3          0.19          3.25         3.06 o
 -10   6   3         22.56         24.60         3.36 o
  -9   6   3         54.24         62.56         5.29 o
  -8   6   3         29.46         30.94         2.79 o
  -7   6   3        100.08         98.12         2.96 o
  -6   6   3        216.18        196.90         2.84 o
  -5   6   3        377.14        355.08         6.79 o
  -4   6   3         27.29         21.31         1.60 o
  -3   6   3         32.41         25.75         0.69 o
  -2   6   3         67.97         63.77         1.08 o
  -1   6   3        555.73        632.11         5.27 o
   0   6   3        740.92        776.21         6.94 o
   1   6   3        560.94        619.52         9.63 o
   2   6   3         69.20         68.90         2.55 o
   3   6   3         34.49         32.26         2.47 o
   4   6   3         27.06         25.13         2.69 o
   5   6   3        375.39        350.20         9.30 o
   6   6   3        216.52        211.88         4.08 o
   7   6   3         98.15        110.11         6.34 o
   8   6   3         28.47         30.55         3.69 o
   9   6   3         53.51         67.23         5.22 o
  10   6   3         22.96         22.89         4.34 o
  11   6   3          0.16          4.84         3.34 o
 -10   7   3          1.62          4.36         2.65 o
  -9   7   3          8.78          8.97         2.36 o
  -8   7   3         17.96         19.14         3.21 o
  -7   7   3        185.57        198.81         4.08 o
  -6   7   3          9.23          7.86         1.19 o
  -5   7   3        174.07        169.14         4.67 o
  -4   7   3        498.48        519.40         4.34 o
  -3   7   3        455.53        440.96         5.40 o
  -2   7   3        310.50        317.96         4.57 o
  -1   7   3        698.03        731.33         8.69 o
   0   7   3          2.85          6.01         1.16 o
   1   7   3        694.85        706.01         6.54 o
   2   7   3        306.96        300.95         6.90 o
   3   7   3        453.52        443.06         7.26 o
   4   7   3        493.18        511.10         8.67 o
   5   7   3        175.84        179.63         4.00 o
   6   7   3          9.68          6.84         1.32 o
   7   7   3        184.76        209.35         8.69 o
   8   7   3         18.09         20.27         2.89 o
   9   7   3          8.61          8.68         2.80 o
  10   7   3          1.76          5.62         2.88 o
 -10   8   3          4.81          4.46         2.73 o
  -9   8   3         18.10         15.94         4.42 o
  -8   8   3         42.24         45.67         3.58 o
  -7   8   3         98.30         99.19         3.81 o
  -6   8   3         37.86         38.30         2.22 o
  -5   8   3        165.50        151.88         4.09 o
  -4   8   3        344.91        328.86         7.40 o
  -3   8   3       1123.60       1206.27         8.67 o
  -2   8   3        151.20        144.03         8.71 o
  -1   8   3        419.38        361.92         3.09 o
   0   8   3         90.50         91.93         2.13 o
   1   8   3        411.51        364.39         5.39 o
   2   8   3        150.32        139.21         3.77 o
   3   8   3       1121.53       1189.48         8.41 o
   4   8   3        345.14        319.88         6.59 o
   5   8   3        162.82        148.61         3.61 o
   6   8   3         38.68         36.93         2.87 o
   7   8   3         99.46        103.91         5.79 o
   8   8   3         42.60         40.96         3.89 o
   9   8   3         17.71         22.24         3.82 o
  10   8   3          4.75         10.18         4.42 o
 -10   9   3          3.12          5.48         4.11 o
  -9   9   3          6.19          4.02         2.42 o
  -8   9   3         52.38         67.77         4.51 o
  -7   9   3          2.32          4.98         1.71 o
  -6   9   3         20.25         21.09         1.99 o
  -5   9   3         72.89         70.32         2.60 o
  -4   9   3        196.70        187.53         4.97 o
  -3   9   3        264.86        261.06         7.03 o
  -2   9   3        207.22        192.01        11.60 o
  -1   9   3        486.35        472.75        12.15 o
   0   9   3        327.83        335.15         6.72 o
   1   9   3        484.64        492.56         5.02 o
   2   9   3        214.09        197.55         7.15 o
   3   9   3        262.01        259.74         5.59 o
   4   9   3        193.11        179.62         5.96 o
   5   9   3         72.33         61.89         2.79 o
   6   9   3         20.77         17.08         2.56 o
   7   9   3          2.12          2.66         1.98 o
   8   9   3         52.61         55.33         4.51 o
   9   9   3          6.44          7.31         3.40 o
  10   9   3          3.02          6.35         3.66 o
  -9  10   3          7.06         11.05         5.22 o
  -8  10   3          8.34          6.97         3.33 o
  -7  10   3          4.23          7.21         2.90 o
  -6  10   3         17.59         14.42         2.51 o
  -5  10   3         25.15         23.55         3.00 o
  -4  10   3          0.06          1.32         1.09 o
  -3  10   3        188.42        180.99         5.28 o
  -2  10   3        209.86        202.98         7.15 o
  -1  10   3        109.43        101.35         4.00 o
   0  10   3         94.03         82.30         3.36 o
   1  10   3        108.34         97.88         6.70 o
   2  10   3        210.23        206.96         4.90 o
   3  10   3        189.82        165.70         4.73 o
   4  10   3          0.04          2.13         1.21 o
   5  10   3         24.77         20.87         2.16 o
   6  10   3         17.09         17.25         2.54 o
   7  10   3          4.18          6.15         2.52 o
   8  10   3          8.26          8.42         2.72 o
   9  10   3          7.18          6.96         3.36 o
  10  10   3          9.63          3.89         5.47 o
  -9  11   3          2.09          2.15         2.90 o
  -8  11   3         42.50         45.65         4.67 o
  -7  11   3          3.05          4.32         2.44 o
  -6  11   3        106.74        108.49         8.58 o
  -5  11   3         26.25         24.06         2.82 o
  -4  11   3         22.15         23.31         2.45 o
  -3  11   3         57.71         56.79         3.08 o
  -2  11   3        264.55        268.06        11.48 o
  -1  11   3         43.39         46.42         2.98 o
   0  11   3        229.25        226.29         4.55 o
   1  11   3         44.18         51.19         2.78 o
   2  11   3        268.68        259.42         6.98 o
   3  11   3         57.91         48.07         3.41 o
   4  11   3         22.35         27.31         2.33 o
   5  11   3         25.76         23.25         2.48 o
   6  11   3        107.18        101.54         3.38 o
   7  11   3          3.09          3.14         1.86 o
   8  11   3         42.25         47.13         6.28 o
   9  11   3          1.99          5.27         4.42 o
  -8  12   3         12.15          9.90         3.71 o
  -7  12   3          4.43          6.13         2.95 o
  -6  12   3          8.10          4.12         1.91 o
  -5  12   3         53.32         59.32         4.03 o
  -4  12   3          2.97          2.44         1.23 o
  -3  12   3        107.02        114.47         6.23 o
  -2  12   3        123.46        119.24         4.37 o
  -1  12   3        316.38        347.93        13.56 o
   0  12   3         40.60         31.35         4.50 o
   1  12   3        321.69        341.06        21.05 o
   2  12   3        123.91        130.10         5.15 o
   3  12   3        106.74        111.60         7.98 o
   4  12   3          2.84          5.28         2.00 o
   5  12   3         53.93         60.94         3.91 o
   6  12   3          8.12          4.00         2.00 o
   7  12   3          4.08         10.09         4.30 o
   8  12   3         12.33          4.91         3.43 o
   9  12   3          3.81          7.42         6.36 o
  -8  13   3          0.19          2.33         2.83 o
  -7  13   3         12.79         16.02         6.27 o
  -6  13   3          1.84          3.96         2.10 o
  -5  13   3          6.84          6.06         2.30 o
  -4  13   3          6.28          5.02         1.69 o
  -3  13   3         43.79         48.26         3.35 o
  -2  13   3         19.54         19.33         4.26 o
  -1  13   3         29.10         42.21         6.32 o
   0  13   3          0.67          2.22         1.90 o
   1  13   3         28.97         43.61         5.08 o
   2  13   3         19.83         16.28         4.32 o
   3  13   3         44.27         53.73         4.84 o
   4  13   3          6.42          5.77         2.29 o
   5  13   3          6.99          3.20         2.23 o
   6  13   3          1.80          3.54         2.43 o
   7  13   3         13.01         14.69         6.44 o
   8  13   3          0.17         11.14         5.91 o
  -7  14   3         15.30         10.05         3.68 o
  -6  14   3          2.49          4.46         2.55 o
  -5  14   3         23.93         19.75         3.18 o
  -4  14   3          6.78          6.19         2.44 o
  -3  14   3         12.53         10.50         2.28 o
  -2  14   3         80.11         83.35         4.56 o
  -1  14   3          5.24          1.31         2.03 o
   0  14   3          1.49          3.37         2.58 o
   1  14   3          4.67          3.37         2.28 o
   2  14   3         79.97         76.22         5.96 o
   3  14   3         12.67         11.87         3.08 o
   4  14   3          6.86          5.88         3.09 o
   5  14   3         24.05         14.07         3.66 o
   6  14   3          2.58          3.59         2.81 o
   7  14   3         15.14         10.26         5.64 o
   8  14   3          0.64          5.01         6.96 o
  -7  15   3          2.75          2.88         3.04 o
  -6  15   3         18.10          7.89         3.05 o
  -5  15   3          3.74          3.70         2.31 o
  -4  15   3         53.74         55.30         4.15 o
  -3  15   3         13.49         17.12         3.84 o
  -2  15   3         31.49         33.60         5.61 o
  -1  15   3          3.16          5.09         3.89 o
   0  15   3         54.38         60.73         5.77 o
   1  15   3          3.06          7.25         3.37 o
   2  15   3         30.18         16.50         3.21 o
   3  15   3         13.57         14.88         4.72 o
   4  15   3         55.15         74.81         6.69 o
   5  15   3          3.84          4.04         3.25 o
   6  15   3         18.04          6.10         3.60 o
  -6  16   3          2.17          2.62         3.64 o
  -5  16   3          8.67          3.11         3.73 o
  -4  16   3          0.98          4.17         4.21 o
  -3  16   3         16.16         19.59         5.99 o
  -2  16   3          5.63          6.42         3.42 o
  -1  16   3          4.36          3.71         3.67 o
   0  16   3          1.98          4.20         3.85 o
   1  16   3          4.56          7.72         4.72 o
   2  16   3          5.52         18.06         9.41 o
   3  16   3         16.41         17.83         9.80 o
   4  16   3          1.01          3.39         3.75 o
   5  16   3          8.78          4.56         4.16 o
   6  16   3          2.13          2.18         4.25 o
  -5  17   3          0.61          4.41         6.34 o
  -4  17   3          4.32          4.17         4.47 o
  -3  17   3          3.77          1.76         2.72 o
  -2  17   3         12.86          5.38         3.73 o
  -1  17   3          5.41          3.81         3.21 o
   0  17   3          2.17          4.01         3.76 o
   1  17   3          5.34          5.10         3.96 o
   2  17   3         12.64          7.85         4.46 o
   3  17   3          3.83          2.92         3.83 o
   4  17   3          4.50          4.03         4.38 o
   5  17   3          0.62          2.36         4.58 o
   0   0   4       2004.31       2195.04        50.10 o
   1   0   4        207.78        213.37         2.35 o
   2   0   4        700.32        660.41        10.33 o
   3   0   4         73.00         59.57         1.14 o
   4   0   4          0.26          3.85         1.06 o
   5   0   4         54.42         37.92         2.11 o
   6   0   4         10.75         10.56         0.82 o
   7   0   4        528.48        551.70         7.54 o
   8   0   4        202.79        210.07         8.08 o
   9   0   4        187.13        215.11         5.90 o
  10   0   4          0.17          4.79         2.74 o
  11   0   4         15.11         16.46         4.45 o
  12   0   4          0.28          3.52         6.92 o
 -12   1   4          2.40         12.58         7.98 o
 -11   1   4          1.68          2.30         2.22 o
 -10   1   4         22.51         21.07         3.89 o
  -9   1   4         23.58         31.06         3.83 o
  -8   1   4        115.68        115.29         4.44 o
  -7   1   4         26.26         29.03         2.28 o
  -6   1   4         20.30         24.02         2.25 o
  -5   1   4         14.49         14.56         1.55 o
  -4   1   4        189.60        182.50         3.17 o
  -3   1   4       1644.47       1737.95        19.48 o
  -2   1   4        499.13        480.94         6.62 o
  -1   1   4       3132.59       3003.20        36.46 o
   0   1   4      21452.74      20411.58       127.90 o
   1   1   4       3129.19       2943.57        40.05 o
   2   1   4        495.68        484.51         5.33 o
   3   1   4       1641.80       1728.71        12.09 o
   4   1   4        183.90        170.04         3.99 o
   5   1   4         14.59         18.08         3.81 o
   6   1   4         18.29         21.31         2.15 o
   7   1   4         26.68         25.83         1.94 o
   8   1   4        115.01        119.19         4.53 o
   9   1   4         23.86         25.37         4.38 o
  10   1   4         21.85         21.52         5.31 o
  11   1   4          1.84          3.60         4.25 o
  12   1   4          2.41          1.63         3.20 o
 -12   2   4          3.46          4.10         6.44 o
 -11   2   4          1.37          3.99         2.97 o
 -10   2   4          0.81          4.72         2.62 o
  -9   2   4         33.13         24.53         3.39 o
  -8   2   4         56.87         55.75         3.37 o
  -7   2   4         53.60         51.25         5.26 o
  -6   2   4         60.84         61.99         3.76 o
  -5   2   4        189.75        195.75         4.63 o
  -4   2   4        427.73        436.89         7.92 o
  -3   2   4        456.20        416.56        12.52 o
  -2   2   4        168.11        164.54         2.48 o
  -1   2   4        201.12        193.47         3.47 o
   0   2   4       1220.89       1235.37        13.09 o
   1   2   4        195.67        195.71         2.32 o
   2   2   4        169.33        167.82         6.36 o
   3   2   4        452.42        419.98         6.14 o
   4   2   4        431.19        433.38         4.19 o
   5   2   4        189.48        183.18         5.04 o
   6   2   4         61.28         63.03         2.63 o
   7   2   4         55.26         53.73         2.14 o
   8   2   4         57.34         65.51         3.48 o
   9   2   4         32.31         32.10         3.82 o
  10   2   4          0.89          4.41         2.61 o
  11   2   4          1.27          9.01         5.54 o
  12   2   4          3.51          3.42         6.55 o
 -11   3   4          6.92          5.87         3.61 o
 -10   3   4         44.23         59.51         5.38 o
  -9   3   4          4.67          5.34         3.11 o
  -8   3   4         43.36         50.18         3.10 o
  -7   3   4        128.20        123.06         4.12 o
  -6   3   4        795.86        811.76         6.49 o
  -5   3   4        561.43        565.25         7.28 o
  -4   3   4       1900.80       1979.01        17.29 o
  -3   3   4        572.10        600.69         4.95 o
  -2   3   4       2189.17       2245.31         7.53 o
  -1   3   4       1148.51       1137.29        22.98 o
   0   3   4          2.45          5.11         0.89 o
   1   3   4       1155.05       1131.25         9.67 o
   2   3   4       2233.49       2285.07        27.18 o
   3   3   4        574.95        600.94         4.06 o
   4   3   4       1888.70       1917.71        13.69 o
   5   3   4        563.43        561.98         3.40 o
   6   3   4        798.70        790.42         9.87 o
   7   3   4        127.17        117.98         3.20 o
   8   3   4         43.73         50.36         4.06 o
   9   3   4          4.57          7.28         2.09 o
  10   3   4         43.29         48.76        11.83 o
  11   3   4          6.82          4.97         5.93 o
 -11   4   4         11.09         11.89         4.15 o
 -10   4   4          1.81          3.07         2.46 o
  -9   4   4         86.46         80.23         4.84 o
  -8   4   4         35.37         35.09         2.93 o
  -7   4   4         46.03         48.01         2.38 o
  -6   4   4          4.46          5.65         1.14 o
  -5   4   4        470.31        459.27         5.75 o
  -4   4   4        126.20        127.57         2.18 o
  -3   4   4        901.74        852.04         4.86 o
  -2   4   4        359.50        366.20         6.66 o
  -1   4   4       2770.29       2873.25        38.06 o
   0   4   4         85.23        115.17         1.62 o
   1   4   4       2796.52       2903.44        38.48 o
   2   4   4        362.30        372.53         5.11 o
   3   4   4        918.56        873.97        12.81 o
   4   4   4        128.07        123.65         1.97 o
   5   4   4        478.40        466.47         5.13 o
   6   4   4          4.63          8.02         1.06 o
   7   4   4         42.93         40.68         2.46 o
   8   4   4         36.04         38.36         4.10 o
   9   4   4         84.30         87.98         6.88 o
  10   4   4          1.90          3.31         3.69 o
  11   4   4         10.58          5.41         6.26 o
 -11   5   4          3.28          4.71         3.46 o
 -10   5   4          4.54          6.23         2.36 o
  -9   5   4         16.57         20.68         3.19 o
  -8   5   4         29.49         28.84         2.94 o
  -7   5   4          2.47          6.46         1.39 o
  -6   5   4         27.58         22.67         1.65 o
  -5   5   4         26.48         25.35         2.55 o
  -4   5   4        155.10        156.61         2.60 o
  -3   5   4        221.62        248.80         6.11 o
  -2   5   4        202.37        193.77         2.62 o
  -1   5   4        170.96        170.87         3.47 o
   0   5   4        770.09        727.56         7.64 o
   1   5   4        170.55        156.04         2.67 o
   2   5   4        201.37        198.44         3.04 o
   3   5   4        219.85        247.63         2.80 o
   4   5   4        154.30        155.94         2.62 o
   5   5   4         27.32         29.64         1.89 o
   6   5   4         27.29         30.02         2.71 o
   7   5   4          2.28          4.13         1.31 o
   8   5   4         29.82         29.91         4.58 o
   9   5   4         16.04         15.36         3.34 o
  10   5   4          4.55          7.37         3.08 o
  11   5   4          3.27          3.79         6.57 o
 -11   6   4          9.64          7.92         4.89 o
 -10   6   4          0.54          6.49         3.10 o
  -9   6   4         50.66         48.63         3.94 o
  -8   6   4          5.38          5.91         1.59 o
  -7   6   4        142.84        150.63         3.33 o
  -6   6   4        105.14         99.07         2.21 o
  -5   6   4        406.51        407.79         5.02 o
  -4   6   4        146.33        147.19         5.56 o
  -3   6   4        544.82        531.03         8.59 o
  -2   6   4        433.70        478.41         3.74 o
  -1   6   4       1070.48       1087.15        13.57 o
   0   6   4         15.73         25.39         1.95 o
   1   6   4       1065.74       1093.91         6.93 o
   2   6   4        434.60        477.28         3.56 o
   3   6   4        532.72        531.41         4.18 o
   4   6   4        145.04        145.89         6.07 o
   5   6   4        402.01        381.32         8.60 o
   6   6   4        105.93        104.29         4.60 o
   7   6   4        141.43        153.84         5.50 o
   8   6   4          5.29          7.15         2.31 o
   9   6   4         51.99         56.34         4.33 o
  10   6   4          0.49          8.80         3.97 o
  11   6   4          9.75         11.59         5.41 o
 -10   7   4         21.03         24.55         4.23 o
  -9   7   4          0.61          3.20         1.99 o
  -8   7   4         91.82         99.10         4.24 o
  -7   7   4         27.33         29.88         3.40 o
  -6   7   4         10.02          7.10         1.12 o
  -5   7   4        330.87        330.11         5.45 o
  -4   7   4        973.98        979.00         6.10 o
  -3   7   4         20.88         16.45         1.45 o
  -2   7   4        140.22        135.08         2.38 o
  -1   7   4        146.32        149.85         5.40 o
   0   7   4        172.96        183.77         2.86 o
   1   7   4        146.11        152.12         2.92 o
   2   7   4        148.38        135.93         2.44 o
   3   7   4         20.57         20.24         3.26 o
   4   7   4        982.07        974.51         8.36 o
   5   7   4        329.12        309.07         6.47 o
   6   7   4         11.63         11.92         1.82 o
   7   7   4         26.85         30.97         3.99 o
   8   7   4         92.86        119.34         5.34 o
   9   7   4          0.69          3.11         2.53 o
  10   7   4         21.71         20.01         4.06 o
 -10   8   4         16.27         15.51         4.35 o
  -9   8   4          6.87          6.55         2.74 o
  -8   8   4          2.63          4.23         1.83 o
  -7   8   4         71.76         75.59         3.86 o
  -6   8   4         43.16         47.64         2.94 o
  -5   8   4        103.83         98.69         2.47 o
  -4   8   4        333.90        339.58         6.18 o
  -3   8   4         83.03         79.30         5.53 o
  -2   8   4         26.65         23.22         2.50 o
  -1   8   4        209.39        202.17         4.40 o
   0   8   4         40.52         43.34         1.61 o
   1   8   4        211.58        202.31         2.85 o
   2   8   4         26.42         25.16         3.31 o
   3   8   4         84.39         76.69         3.59 o
   4   8   4        332.78        351.42         9.85 o
   5   8   4        102.45        101.50         3.51 o
   6   8   4         42.55         44.43         2.32 o
   7   8   4         71.20         78.38         4.41 o
   8   8   4          2.85          3.98         2.27 o
   9   8   4          6.71          4.69         3.00 o
  10   8   4         16.17         13.49         5.25 o
 -10   9   4          6.57          1.80         3.79 o
  -9   9   4          0.64          2.92         2.79 o
  -8   9   4         58.01         66.67         5.33 o
  -7   9   4          3.84          4.42         2.24 o
  -6   9   4        100.73        109.08         4.57 o
  -5   9   4         63.90         52.81         3.23 o
  -4   9   4        168.12        174.67         5.59 o
  -3   9   4        380.93        380.23         7.19 o
  -2   9   4        125.79        117.53         4.22 o
  -1   9   4        124.97        116.10         3.85 o
   0   9   4         23.65         20.67         1.69 o
   1   9   4        125.89        120.17         2.61 o
   2   9   4        121.72        114.90         2.18 o
   3   9   4        379.67        365.91         6.18 o
   4   9   4        171.40        175.19         5.19 o
   5   9   4         64.76         61.53         2.91 o
   6   9   4        102.27        113.23         3.94 o
   7   9   4          3.83          2.86         1.83 o
   8   9   4         58.22         63.76         4.75 o
   9   9   4          0.70          2.28         2.40 o
  10   9   4          6.63          8.77         4.01 o
  -9  10   4          9.89          7.64         3.83 o
  -8  10   4          5.32          5.30         3.05 o
  -7  10   4         73.92         80.67         5.09 o
  -6  10   4          5.70          6.33         1.80 o
  -5  10   4        206.67        221.62         4.52 o
  -4  10   4         28.57         32.85         4.44 o
  -3  10   4        150.85        140.52        10.10 o
  -2  10   4        108.87        103.09         4.21 o
  -1  10   4        349.77        358.70         5.79 o
   0  10   4        243.86        231.50         5.01 o
   1  10   4        343.57        348.59         6.51 o
   2  10   4        107.83        102.77         3.71 o
   3  10   4        148.15        137.55         8.98 o
   4  10   4         29.07         28.94         2.86 o
   5  10   4        205.02        222.69         5.40 o
   6  10   4          5.73          3.53         1.47 o
   7  10   4         72.75         78.37         8.53 o
   8  10   4          5.29          6.90         3.18 o
   9  10   4          9.66         10.63         3.89 o
  10  10   4          1.98          1.33         4.66 o
  -9  11   4          6.14          9.04         4.11 o
  -8  11   4          2.15          8.81         3.89 o
  -7  11   4         11.91         10.41         3.25 o
  -6  11   4         41.69         48.91         3.08 o
  -5  11   4         31.31         36.04         2.87 o
  -4  11   4         66.77         63.41         3.40 o
  -3  11   4         21.18         24.92         4.05 o
  -2  11   4         72.74         65.86         3.74 o
  -1  11   4         61.31         57.97         3.44 o
   0  11   4        156.35        186.88         5.00 o
   1  11   4         60.94         53.48         4.54 o
   2  11   4         70.18         66.88         3.66 o
   3  11   4         21.31         25.08         2.84 o
   4  11   4         67.14         66.18         3.82 o
   5  11   4         31.94         32.50         2.93 o
   6  11   4         41.82         50.06         3.01 o
   7  11   4         12.22         12.19         3.76 o
   8  11   4          2.08          8.01         4.67 o
   9  11   4          6.12          5.86         4.89 o
  -8  12   4          6.61          8.02         4.90 o
  -7  12   4         20.58         17.14         4.52 o
  -6  12   4          9.74         12.31         3.54 o
  -5  12   4          0.43          1.97         1.30 o
  -4  12   4         38.26         38.76         3.34 o
  -3  12   4         14.83         14.32         2.35 o
  -2  12   4         12.15         17.36         2.90 o
  -1  12   4         66.94         67.43         3.86 o
   0  12   4        128.10        129.96         7.45 o
   1  12   4         66.71         76.55         5.83 o
   2  12   4         12.33         11.49         3.51 o
   3  12   4         14.54         19.00         2.79 o
   4  12   4         38.68         33.70         3.61 o
   5  12   4          0.47          3.65         2.23 o
   6  12   4         10.05          8.80         2.64 o
   7  12   4         20.14         21.90         4.65 o
   8  12   4          6.50         10.61         4.65 o
   9  12   4          3.79          6.09         6.59 o
  -8  13   4          6.47          4.54         4.59 o
  -7  13   4          1.58          4.81         3.01 o
  -6  13   4         34.59         33.56         4.72 o
  -5  13   4         13.55          6.54         1.94 o
  -4  13   4         59.06         70.30         5.19 o
  -3  13   4         51.65         52.08         3.30 o
  -2  13   4        121.77        131.50         5.80 o
  -1  13   4         63.08         82.92        10.21 o
   0  13   4        357.80        408.84        21.86 o
   1  13   4         63.44         64.61        12.55 o
   2  13   4        124.62        135.07         6.70 o
   3  13   4         51.78         52.17        12.06 o
   4  13   4         60.28         70.67        12.03 o
   5  13   4         13.26          9.27         2.81 o
   6  13   4         34.17         25.21         5.75 o
   7  13   4          1.63          4.50         5.30 o
   8  13   4          6.41          6.64         5.33 o
  -7  14   4          4.70          6.59         4.09 o
  -6  14   4          7.29          5.88         2.54 o
  -5  14   4         33.43         44.83         4.73 o
  -4  14   4          7.95          9.26         2.98 o
  -3  14   4         40.00         41.05         3.29 o
  -2  14   4          1.79          4.44         2.64 o
  -1  14   4         44.60         48.47         5.48 o
   0  14   4          6.67          5.28         3.07 o
   1  14   4         45.40         61.88         6.24 o
   2  14   4          1.81          3.40         2.87 o
   3  14   4         41.65         40.52         8.78 o
   4  14   4          7.79          4.13         3.32 o
   5  14   4         34.02         35.34         7.18 o
   6  14   4          7.39          7.17         4.02 o
   8  14   4          0.72          5.76         7.21 o
  -7  15   4          2.26          3.83         5.86 o
  -6  15   4          0.05          5.66         3.56 o
  -5  15   4          0.71          2.64         2.18 o
  -4  15   4          7.21          9.43         2.76 o
  -3  15   4         15.37         19.15         3.81 o
  -2  15   4          9.12         12.09         4.31 o
  -1  15   4          5.13          6.12         3.15 o
   0  15   4          0.27          0.82         1.93 o
   1  15   4          5.10          8.55         4.85 o
   2  15   4          9.31          9.89         4.17 o
   3  15   4         15.19         15.91         7.20 o
   4  15   4          7.15          8.17         4.53 o
   5  15   4          0.67          0.96         2.42 o
   6  15   4          0.06          2.66         3.48 o
  -6  16   4          1.74          7.25         4.26 o
  -5  16   4          5.02          5.11         3.45 o
  -4  16   4          2.06          3.75         4.08 o
  -3  16   4         24.96         37.40        11.38 o
  -2  16   4          4.18          4.91         3.76 o
  -1  16   4         31.01         36.06         6.17 o
   0  16   4          1.84          2.67         3.42 o
   1  16   4         31.62         33.63         5.60 o
   2  16   4          4.28          4.68         3.70 o
   3  16   4         25.10         19.22         4.82 o
   4  16   4          1.99          4.83         3.57 o
   5  16   4          4.72          2.55         3.50 o
   6  16   4          1.74          2.32         4.58 o
  -4  17   4         16.10         22.46         8.74 o
  -3  17   4          1.31          2.20         3.35 o
  -2  17   4          9.96          9.88         4.85 o
  -1  17   4          7.62          8.37         4.47 o
   0  17   4          4.59          2.00         3.10 o
   1  17   4          7.72          4.82         4.66 o
   2  17   4         10.34          9.16         4.31 o
   3  17   4          1.26          2.77         3.90 o
   4  17   4         15.87          3.21         4.89 o
   1   0   5        309.55        246.12         7.97 o
   2   0   5         47.05         63.12         2.22 o
   3   0   5        187.97        180.29         4.09 o
   4   0   5          2.04          3.15         1.27 o
   5   0   5          0.20         11.95         4.32 o
   6   0   5         20.12         27.65         3.43 o
   7   0   5          9.02         11.71         2.32 o
   8   0   5          9.28          8.14         2.12 o
   9   0   5         39.93         39.22         6.48 o
  10   0   5          0.81          3.06         2.62 o
  11   0   5          3.14          4.50         2.84 o
  12   0   5          0.59          5.41         6.71 o
 -12   1   5          0.14          2.13         4.85 o
 -11   1   5          9.93          8.21         3.52 o
 -10   1   5         25.18         20.07         3.31 o
  -9   1   5         60.35         64.75         4.36 o
  -8   1   5         37.25         42.64         5.11 o
  -7   1   5        135.33        143.06         7.72 o
  -6   1   5        116.35         99.45         2.19 o
  -5   1   5       1270.73       1320.71        24.25 o
  -4   1   5       2246.76       2341.09        13.41 o
  -3   1   5        363.28        373.88         6.31 o
  -2   1   5        131.49        129.98         2.17 o
  -1   1   5       1731.10       1731.47         7.40 o
   0   1   5       3118.78       2783.35        44.66 o
   1   1   5       1750.90       1722.88        11.83 o
   2   1   5        141.12        145.04         2.38 o
   3   1   5        359.29        374.99         3.93 o
   4   1   5       2253.46       2338.83        17.91 o
   5   1   5       1282.09       1271.81        12.67 o
   6   1   5        113.28        105.67         2.88 o
   7   1   5        134.05        146.20         6.86 o
   8   1   5         37.39         34.75         3.12 o
   9   1   5         59.40         60.08         4.14 o
  10   1   5         25.76         17.77         3.54 o
  11   1   5          9.69          4.13         4.02 o
  12   1   5          0.11          1.95         5.64 o
 -12   2   5          4.39          7.91         7.81 o
 -11   2   5         10.29         13.38         4.66 o
 -10   2   5         17.86         24.30         4.02 o
  -9   2   5         64.54         80.21         4.78 o
  -8   2   5          1.07          3.92         2.80 o
  -7   2   5        357.48        363.11         6.03 o
  -6   2   5        123.10        117.10         3.27 o
  -5   2   5        765.28        773.37         8.24 o
  -4   2   5        554.13        568.14         6.07 o
  -3   2   5        252.62        235.88         5.88 o
  -2   2   5        111.24        117.34         4.92 o
  -1   2   5        651.02        698.42        10.87 o
   0   2   5       1342.40       1309.59        25.65 o
   1   2   5        637.14        689.74         5.11 o
   2   2   5        105.35        115.07         2.55 o
   3   2   5        263.46        254.60         2.42 o
   4   2   5        547.19        547.64         6.94 o
   5   2   5        753.11        754.64        12.05 o
   6   2   5        122.09        115.50         5.91 o
   7   2   5        352.33        361.36         8.16 o
   8   2   5          1.34          2.74         1.43 o
   9   2   5         63.83         59.97         5.22 o
  10   2   5         18.10         13.56         3.70 o
  11   2   5         10.16          9.09         4.61 o
 -11   3   5          2.29          5.88         3.44 o
 -10   3   5          1.52          2.51         2.24 o
  -9   3   5         17.89         22.29         3.88 o
  -8   3   5         45.64         50.03         3.62 o
  -7   3   5          2.71          3.04         1.36 o
  -6   3   5        220.87        228.74         3.03 o
  -5   3   5        153.47        154.01         5.68 o
  -4   3   5       1120.09       1170.74         9.36 o
  -3   3   5       1040.12       1056.67         5.39 o
  -2   3   5       4134.78       4475.71        25.51 o
  -1   3   5        480.02        517.39         8.73 o
   0   3   5        100.20        107.86         3.01 o
   1   3   5        475.69        507.25         6.39 o
   2   3   5       4150.45       4549.12        43.79 o
   3   3   5       1044.58       1044.30        11.68 o
   4   3   5       1123.96       1176.58        11.93 o
   5   3   5        154.45        151.65         2.85 o
   6   3   5        221.99        223.32         6.43 o
   7   3   5          2.92          3.58         1.07 o
   8   3   5         45.47         43.16         3.85 o
   9   3   5         18.20         15.97         2.57 o
  10   3   5          1.66          4.82         3.65 o
  11   3   5          2.11          2.63         4.56 o
 -11   4   5         13.48         11.33         3.74 o
 -10   4   5          2.53          3.27         2.60 o
  -9   4   5         31.97         33.21         5.10 o
  -8   4   5        110.32        110.61         4.42 o
  -7   4   5         30.99         29.36         2.26 o
  -6   4   5        173.71        177.06         3.08 o
  -5   4   5          0.02          2.27         0.86 o
  -4   4   5        205.19        210.35         3.12 o
  -3   4   5       1029.28       1026.41        15.23 o
  -2   4   5        235.85        262.94         3.94 o
  -1   4   5       2237.15       2348.24        18.35 o
   0   4   5       1021.38       1176.30         7.14 o
   1   4   5       2225.66       2327.42        28.29 o
   2   4   5        240.82        270.52         3.50 o
   3   4   5       1016.87       1023.37         9.57 o
   4   4   5        205.48        216.99         3.74 o
   5   4   5          0.01          2.58         0.60 o
   6   4   5        177.37        179.85         2.65 o
   7   4   5         29.51         29.87         2.06 o
   8   4   5        109.40        109.81         4.93 o
   9   4   5         32.72         29.50         3.45 o
  10   4   5          2.45          8.12         6.61 o
  11   4   5         13.08          6.03         5.76 o
 -11   5   5          1.76          2.16         2.41 o
 -10   5   5         39.93         33.95         3.81 o
  -9   5   5         21.59         21.67         3.68 o
  -8   5   5         57.12         52.03         4.90 o
  -7   5   5         90.66         90.49         3.43 o
  -6   5   5        346.19        347.57         5.56 o
  -5   5   5        165.98        168.76         4.24 o
  -4   5   5        311.65        340.63         3.67 o
  -3   5   5         29.21         30.33         4.47 o
  -2   5   5        610.10        609.20         8.56 o
  -1   5   5       1098.44       1119.58        22.97 o
   0   5   5       5396.38       5761.49        32.39 o
   1   5   5       1083.56       1136.89        19.74 o
   2   5   5        617.23        603.68         3.44 o
   3   5   5         28.76         25.72         1.63 o
   4   5   5        318.61        346.95         4.92 o
   5   5   5        163.29        161.96         4.30 o
   6   5   5        350.47        356.69         6.79 o
   7   5   5         90.74         85.29         2.74 o
   8   5   5         59.68         60.80         4.60 o
   9   5   5         21.25         19.58         4.51 o
  10   5   5         39.86         36.19         5.02 o
  11   5   5          1.96          7.48         7.73 o
 -11   6   5          9.61         13.96         8.35 o
 -10   6   5         20.03         18.26         4.06 o
  -9   6   5         40.97         45.90         3.77 o
  -8   6   5         14.47         13.98         2.89 o
  -7   6   5         72.31         72.44         4.54 o
  -6   6   5        322.36        313.74         3.85 o
  -5   6   5        241.66        236.70         4.47 o
  -4   6   5         42.54         39.27         2.42 o
  -3   6   5         25.38         24.75         1.85 o
  -2   6   5        104.97        120.94         5.64 o
  -1   6   5        470.45        451.87         7.27 o
   0   6   5         99.72         93.85         3.02 o
   1   6   5        468.05        440.94         4.37 o
   2   6   5        108.14        127.61         2.36 o
   3   6   5         25.01         25.56         1.75 o
   4   6   5         43.38         43.54         2.52 o
   5   6   5        243.77        235.18         3.66 o
   6   6   5        321.69        321.97        12.45 o
   7   6   5         70.73         77.11         7.65 o
   8   6   5         15.09         12.18         3.03 o
   9   6   5         40.37         44.23         4.57 o
  10   6   5         19.96         10.55         4.00 o
  11   6   5          9.45          4.02         7.33 o
 -11   7   5          0.03          2.30         4.45 o
 -10   7   5          0.40          5.80         2.99 o
  -9   7   5          6.45          5.29         2.56 o
  -8   7   5         47.63         52.05         3.87 o
  -7   7   5         26.09         27.17         2.59 o
  -6   7   5         61.75         64.54         2.29 o
  -5   7   5         30.00         28.95         3.30 o
  -4   7   5         99.37         92.59         2.88 o
  -3   7   5        160.77        154.85         3.79 o
  -2   7   5         36.49         29.14         2.22 o
  -1   7   5         64.75         66.93         4.03 o
   0   7   5        262.29        306.71         7.89 o
   1   7   5         66.70         72.33         4.43 o
   2   7   5         35.89         30.64         2.04 o
   3   7   5        160.96        150.01         3.94 o
   4   7   5         98.32         84.61         2.78 o
   5   7   5         29.26         27.74         2.49 o
   6   7   5         62.63         64.56         2.52 o
   7   7   5         26.67         36.69         4.05 o
   8   7   5         47.75         52.81         4.38 o
   9   7   5          6.10          6.45         3.01 o
  10   7   5          0.47          6.27         4.43 o
 -10   8   5          2.44          6.31         3.42 o
  -9   8   5         26.05         19.02         3.50 o
  -8   8   5          4.46          6.16         2.38 o
  -7   8   5         91.76         91.95         3.56 o
  -6   8   5        255.72        247.42         3.71 o
  -5   8   5         86.87         91.87         2.85 o
  -4   8   5        393.03        396.09         4.68 o
  -3   8   5         72.58         70.87         2.53 o
  -2   8   5        101.10         94.83         4.76 o
  -1   8   5        306.56        285.17         5.77 o
   0   8   5          0.96          2.34         1.43 o
   1   8   5        307.25        289.61         4.02 o
   2   8   5        102.41         91.66         2.31 o
   3   8   5         77.08         72.65         3.48 o
   4   8   5        387.92        389.37         7.74 o
   5   8   5         87.97         96.11         6.80 o
   6   8   5        259.27        251.53         4.94 o
   7   8   5         90.12        107.06         6.43 o
   8   8   5          4.70          6.34         2.32 o
   9   8   5         26.29         24.06         5.34 o
  10   8   5          2.62          4.23         3.40 o
  -9   9   5          5.32          5.26         3.18 o
  -8   9   5         19.33         15.62         4.09 o
  -7   9   5         23.97         27.51         4.75 o
  -6   9   5         82.92         84.50         2.87 o
  -5   9   5         43.77         46.66         2.45 o
  -4   9   5         38.57         38.31         2.22 o
  -3   9   5        150.60        133.26         6.84 o
  -2   9   5         72.39         75.64         3.67 o
  -1   9   5        102.36         81.80         3.69 o
   0   9   5        497.47        505.86         6.97 o
   1   9   5        105.33         97.29         6.34 o
   2   9   5         69.81         73.29         3.87 o
   3   9   5        146.93        134.77         4.09 o
   4   9   5         40.37         43.38         3.16 o
   5   9   5         42.60         45.99         5.07 o
   6   9   5         80.48         78.59         3.23 o
   7   9   5         24.19         33.67         4.04 o
   8   9   5         18.95         23.44         4.68 o
   9   9   5          5.01          6.67         3.38 o
  10   9   5          8.37          8.38         3.69 o
  -9  10   5          3.55          5.08         3.41 o
  -8  10   5         11.52         10.43         3.95 o
  -7  10   5          4.93          6.42         2.44 o
  -6  10   5         13.39         15.13         2.27 o
  -5  10   5          2.14          5.98         2.29 o
  -4  10   5          8.79         11.33         2.92 o
  -3  10   5         52.08         51.34         4.41 o
  -2  10   5        231.37        241.35         5.44 o
  -1  10   5        128.38        116.41         4.06 o
   0  10   5         14.23         11.24         2.13 o
   1  10   5        128.59        122.26         5.62 o
   2  10   5        232.44        222.12         4.64 o
   3  10   5         51.50         51.64         6.34 o
   4  10   5          8.80         10.04         3.35 o
   5  10   5          2.14          7.45         2.15 o
   6  10   5         13.62         16.74         2.58 o
   7  10   5          4.83          3.31         2.28 o
   8  10   5         11.60         11.88         3.33 o
   9  10   5          3.65          3.88         2.83 o
  10  10   5          1.74          4.52         6.38 o
  -9  11   5         12.81          6.30         5.32 o
  -8  11   5         18.18         21.55         4.32 o
  -7  11   5         31.37         28.11         4.25 o
  -6  11   5         37.41         40.60         2.83 o
  -5  11   5         33.08         35.21         3.21 o
  -4  11   5         97.12        101.34        14.85 o
  -3  11   5        115.79        113.18         4.16 o
  -2  11   5        370.62        396.43         6.42 o
  -1  11   5         83.79         77.66         6.08 o
   0  11   5        194.97        176.12         4.30 o
   1  11   5         86.12         83.02         5.15 o
   2  11   5        368.98        389.86         7.18 o
   3  11   5        115.59        115.23         4.09 o
   4  11   5         97.56         92.64         7.56 o
   5  11   5         32.40         31.57         3.28 o
   6  11   5         36.93         34.57         3.02 o
   7  11   5         31.15         35.93         4.98 o
   8  11   5         17.89         15.46         4.69 o
   9  11   5         12.61         10.88         4.31 o
  -8  12   5          1.31          3.74         3.15 o
  -7  12   5         38.76         39.33         4.65 o
  -6  12   5          0.58          3.38         1.95 o
  -5  12   5         80.69         85.64         4.81 o
  -4  12   5         26.96         31.40         3.01 o
  -3  12   5         96.66         95.47         4.33 o
  -2  12   5        235.09        260.54         5.70 o
  -1  12   5         34.50         37.24         5.43 o
   0  12   5          3.54          4.08         2.05 o
   1  12   5         33.90         48.00         5.02 o
   2  12   5        236.74        246.01         7.78 o
   3  12   5         98.31         89.91         6.24 o
   4  12   5         27.26         28.82         3.29 o
   5  12   5         80.59         80.94         5.51 o
   6  12   5          0.69          5.41         2.85 o
   7  12   5         38.61         53.57         5.78 o
   8  12   5          1.17          5.25         3.46 o
   9  12   5         10.34          7.44         6.09 o
  -8  13   5          0.05          0.93         4.31 o
  -7  13   5          7.54          9.84         3.76 o
  -6  13   5         18.25         12.37         2.89 o
  -5  13   5          4.14          2.16         1.77 o
  -4  13   5         17.71         15.32         2.82 o
  -3  13   5          1.73          3.95         1.87 o
  -2  13   5         12.82         11.31         2.61 o
  -1  13   5        102.11        116.20         6.96 o
   0  13   5          2.32          6.47         3.10 o
   1  13   5        102.47        103.57        10.41 o
   2  13   5         13.04         15.55         4.18 o
   3  13   5          1.77          6.16         3.16 o
   4  13   5         17.97         17.48         4.45 o
   5  13   5          4.28          3.97         2.38 o
   6  13   5         18.18         15.06         4.50 o
   7  13   5          7.61         13.07         6.42 o
   8  13   5          0.06          2.27         3.24 o
  -7  14   5          6.74          5.06         4.76 o
  -6  14   5          2.05          3.74         2.19 o
  -5  14   5          7.95          8.16         2.84 o
  -4  14   5         12.65         10.31         2.57 o
  -3  14   5         68.09         83.96         4.26 o
  -2  14   5         22.03         30.25         5.29 o
  -1  14   5         63.53         85.28         6.55 o
   0  14   5          2.54          3.33         2.69 o
   1  14   5         64.64         79.24         5.70 o
   2  14   5         21.29         23.60         4.84 o
   3  14   5         67.98         79.10         6.14 o
   4  14   5         13.00         12.72         4.69 o
   5  14   5          8.15          5.21         4.05 o
   6  14   5          2.00          4.07         3.85 o
  -6  15   5          3.82          4.95         3.34 o
  -5  15   5         13.96         13.11         3.48 o
  -4  15   5         27.93         32.33         4.05 o
  -3  15   5          7.84         11.24         3.71 o
  -2  15   5         53.06         45.25         4.75 o
  -1  15   5         24.13         29.15         5.18 o
   0  15   5         18.27         20.76         5.42 o
   1  15   5         24.19         28.83         4.85 o
   2  15   5         54.22         45.18         9.55 o
   3  15   5          7.83          8.24         3.80 o
   4  15   5         28.14         34.19         9.06 o
   5  15   5         14.61         15.70         7.58 o
   6  15   5          4.05          4.18         6.28 o
  -6  16   5          1.85          2.26         2.84 o
  -5  16   5          1.61          3.70         3.16 o
  -4  16   5          1.04          2.11         1.99 o
  -3  16   5          9.81          9.08         4.62 o
  -2  16   5          5.15          5.65         4.12 o
  -1  16   5          1.13          1.12         2.05 o
   0  16   5          2.86          3.24         3.33 o
   1  16   5          1.10          2.74         3.04 o
   2  16   5          5.16         10.18         7.29 o
   3  16   5          9.76          7.33         4.18 o
   4  16   5          1.03          7.16         4.45 o
   5  16   5          1.64          2.04         3.07 o
  -4  17   5          1.91          0.39         3.19 o
  -3  17   5          6.09          5.05         4.51 o
  -2  17   5          1.61          4.04         3.84 o
  -1  17   5          0.55          4.46         4.12 o
   0  17   5          4.08          2.77         3.30 o
   1  17   5          0.51          4.56         3.67 o
   2  17   5          1.63          3.18         3.85 o
   3  17   5          5.92          4.41         4.05 o
   4  17   5          1.80          4.83         7.00 o
   0   0   6         58.18         55.48         4.02 o
   1   0   6        893.66        950.10        13.57 o
   2   0   6        848.98        835.46        10.48 o
   3   0   6        101.89         87.16         1.98 o
   4   0   6        248.26        247.69         3.02 o
   5   0   6        217.06        215.84         2.87 o
   6   0   6        396.06        422.18         7.69 o
   7   0   6          2.28          3.54         1.16 o
   8   0   6         75.04         77.25         4.33 o
   9   0   6          8.14          7.41         2.33 o
  10   0   6         23.73         17.03         5.50 o
  11   0   6          4.78          2.39         2.57 o
 -12   1   6          0.88          2.96         5.45 o
 -11   1   6          3.28          1.93         2.07 o
 -10   1   6          7.18          6.37         2.80 o
  -9   1   6         34.67         40.25         4.60 o
  -8   1   6         42.13         50.57         4.71 o
  -7   1   6        187.61        203.68         8.43 o
  -6   1   6        106.89        111.78         3.44 o
  -5   1   6        372.27        387.45         5.43 o
  -4   1   6        446.02        497.82        10.18 o
  -3   1   6        365.96        395.31         5.75 o
  -2   1   6        648.59        673.70         9.36 o
  -1   1   6       1063.86       1158.23        11.23 o
   0   1   6       1430.97       1463.10        19.51 o
   1   1   6       1044.75       1130.27        15.60 o
   2   1   6        657.40        685.03         4.28 o
   3   1   6        354.97        398.31         3.26 o
   4   1   6        449.41        485.40         3.23 o
   5   1   6        369.76        364.64         2.79 o
   6   1   6        109.12        106.02         2.83 o
   7   1   6        185.01        189.68        10.90 o
   8   1   6         41.35         39.10         3.41 o
   9   1   6         35.19         32.84         3.45 o
  10   1   6          7.40          5.17         2.80 o
  11   1   6          3.05          3.92         4.09 o
 -11   2   6          1.11          5.62         3.41 o
 -10   2   6          9.14          9.81         3.23 o
  -9   2   6         35.22         35.99         3.99 o
  -8   2   6         49.62         60.71         8.65 o
  -7   2   6         71.38         74.56         2.78 o
  -6   2   6        216.53        209.37         4.28 o
  -5   2   6        118.79        129.10         3.91 o
  -4   2   6         27.66         34.63         2.60 o
  -3   2   6        614.51        630.20         5.63 o
  -2   2   6        536.07        567.09        12.64 o
  -1   2   6        482.77        457.02         6.69 o
   0   2   6       1798.09       1869.70        25.37 o
   1   2   6        481.35        443.55         6.26 o
   2   2   6        541.57        557.99        17.35 o
   3   2   6        610.06        637.23        10.07 o
   4   2   6         28.29         24.78         1.64 o
   5   2   6        121.00        121.99         1.96 o
   6   2   6        219.13        211.59         4.83 o
   7   2   6         72.74         74.55         3.78 o
   8   2   6         48.77         45.78         4.94 o
   9   2   6         35.47         34.02         3.45 o
  10   2   6          9.03          8.65         2.83 o
  11   2   6          1.21          3.20         4.14 o
 -11   3   6          4.23          3.93         3.02 o
 -10   3   6         41.64         46.36         6.23 o
  -9   3   6         71.43         80.07         4.81 o
  -8   3   6         35.37         37.72         3.24 o
  -7   3   6        119.16        124.70         5.73 o
  -6   3   6        245.74        249.90         3.35 o
  -5   3   6       1134.86       1164.10        10.14 o
  -4   3   6          2.41          1.42         0.92 o
  -3   3   6       1123.38       1069.14         6.99 o
  -2   3   6        670.10        668.55         7.07 o
  -1   3   6        301.10        280.55         4.32 o
   0   3   6       1217.31       1253.13        15.81 o
   1   3   6        307.36        283.73         9.69 o
   2   3   6        663.49        654.80        17.80 o
   3   3   6       1114.89       1088.98        12.67 o
   4   3   6          3.00          4.28         1.79 o
   5   3   6       1129.95       1135.36        13.16 o
   6   3   6        248.10        239.45         5.25 o
   7   3   6        114.28        102.12         2.80 o
   8   3   6         35.57         30.83         2.73 o
   9   3   6         69.46         72.64         7.70 o
  10   3   6         41.87         39.14         5.46 o
  11   3   6          3.91          5.39         5.93 o
 -11   4   6          4.95          5.93         3.77 o
 -10   4   6         13.67         15.51         4.37 o
  -9   4   6         55.96         56.68         6.89 o
  -8   4   6         31.72         29.73         3.18 o
  -7   4   6         56.44         52.06         2.99 o
  -6   4   6        347.64        353.85         3.87 o
  -5   4   6        491.37        500.22         7.35 o
  -4   4   6        759.33        779.62         7.49 o
  -3   4   6         60.14         79.26         2.62 o
  -2   4   6       1065.61       1153.72         7.89 o
  -1   4   6       1212.44       1266.56        23.66 o
   0   4   6         84.99         69.27         2.59 o
   1   4   6       1203.27       1246.01        16.03 o
   2   4   6       1076.20       1150.82        31.70 o
   3   4   6         63.17         76.56         2.15 o
   4   4   6        772.13        795.31        13.85 o
   5   4   6        486.96        495.27         8.28 o
   6   4   6        351.17        342.58         3.61 o
   7   4   6         54.72         48.74         2.18 o
   8   4   6         32.03         33.02         2.86 o
   9   4   6         55.77         52.67         4.88 o
  10   4   6         13.69         22.79         8.66 o
  11   4   6          4.90          3.50         5.53 o
 -11   5   6          3.27          3.67         4.39 o
 -10   5   6          2.43          5.21         3.06 o
  -9   5   6          5.32          5.09         2.09 o
  -8   5   6         16.80         17.74         3.50 o
  -7   5   6          5.20          5.64         1.65 o
  -6   5   6         20.96         24.41         2.04 o
  -5   5   6        160.40        165.60         3.33 o
  -4   5   6        145.87        134.84         2.89 o
  -3   5   6         45.73         52.98         2.94 o
  -2   5   6         20.31         21.32         2.96 o
  -1   5   6         21.65         20.95         2.04 o
   0   5   6        455.76        462.96         4.03 o
   1   5   6         21.90         19.46         2.22 o
   2   5   6         20.16         19.53         1.64 o
   3   5   6         45.97         47.09         1.44 o
   4   5   6        144.23        134.55         2.59 o
   5   5   6        160.29        160.42         3.68 o
   6   5   6         20.80         26.19         3.33 o
   7   5   6          5.14          5.30         1.21 o
   8   5   6         17.14         17.65         3.50 o
   9   5   6          5.27          7.15         4.96 o
  10   5   6          2.56          4.36         3.86 o
 -11   6   6          2.50          3.44         4.91 o
 -10   6   6         10.66          7.96         3.11 o
  -9   6   6          3.35          4.28         2.10 o
  -8   6   6         67.96         65.55         4.09 o
  -7   6   6         91.12         93.56         3.32 o
  -6   6   6        230.98        238.94         6.84 o
  -5   6   6        430.96        434.78         4.97 o
  -4   6   6        273.19        267.32         5.08 o
  -3   6   6        430.39        437.31         6.32 o
  -2   6   6        478.77        500.53         9.35 o
  -1   6   6         76.97         80.02         5.31 o
   0   6   6        334.76        311.22         8.64 o
   1   6   6         76.52         80.59         1.85 o
   2   6   6        483.54        493.10         6.10 o
   3   6   6        430.84        432.91         5.65 o
   4   6   6        268.51        264.51         4.78 o
   5   6   6        431.50        429.53         7.47 o
   6   6   6        235.61        235.55         7.91 o
   7   6   6         90.73        107.48         5.00 o
   8   6   6         67.88         66.25         5.40 o
   9   6   6          3.40          6.52         3.36 o
  10   6   6         11.20         12.41         5.08 o
  11   6   6          2.43          3.36         7.27 o
 -11   7   6         10.08         21.30         9.51 o
 -10   7   6          2.45          5.73         3.07 o
  -9   7   6         14.91         20.51         3.04 o
  -8   7   6          2.77          5.32         2.39 o
  -7   7   6         73.84         79.17         4.90 o
  -6   7   6          7.74          9.54         1.57 o
  -5   7   6         91.08         96.36         2.77 o
  -4   7   6         82.74         88.21         3.14 o
  -3   7   6        532.48        545.58         4.93 o
  -2   7   6        149.01        140.90         3.52 o
  -1   7   6         32.85         35.15         2.01 o
   0   7   6        217.83        242.48         4.45 o
   1   7   6         37.36         39.10         2.53 o
   2   7   6        153.50        158.43         3.16 o
   3   7   6        534.02        542.06         5.52 o
   4   7   6         84.51         87.39         3.28 o
   5   7   6         90.98         86.39         3.68 o
   6   7   6          7.51          9.67         2.28 o
   7   7   6         73.23         81.81         5.52 o
   8   7   6          2.48          3.60         2.11 o
   9   7   6         14.89         19.25         4.68 o
  10   7   6          2.41          4.86         4.61 o
 -10   8   6          7.10          4.07         2.63 o
  -9   8   6          8.83          5.66         2.77 o
  -8   8   6          5.64          9.07         2.72 o
  -7   8   6         43.65         36.38         2.88 o
  -6   8   6         24.76         23.39         1.98 o
  -5   8   6        163.52        160.97         3.10 o
  -4   8   6         18.67         17.92         2.35 o
  -3   8   6         11.68         10.70         1.59 o
  -2   8   6        103.29        103.02         2.34 o
  -1   8   6         62.95         62.40         3.08 o
   0   8   6        425.84        452.51        10.33 o
   1   8   6         63.57         73.91         5.20 o
   2   8   6        104.32        107.95         2.78 o
   3   8   6         11.24          9.33         2.17 o
   4   8   6         18.08         20.01         2.75 o
   5   8   6        164.57        176.75         4.52 o
   6   8   6         24.37         22.61         3.61 o
   7   8   6         42.98         54.28         4.45 o
   8   8   6          5.50          7.79         2.86 o
   9   8   6          8.64         10.48         4.16 o
  10   8   6          7.25          9.79         5.15 o
  -9   9   6          7.18          7.10         3.63 o
  -8   9   6         24.36         24.90         4.20 o
  -7   9   6         56.75         60.56         3.88 o
  -6   9   6         57.93         58.06         2.59 o
  -5   9   6        135.66        139.87         3.37 o
  -4   9   6         30.16         26.44         2.70 o
  -3   9   6         82.54         92.81         5.84 o
  -2   9   6         73.58         66.52         3.41 o
  -1   9   6         14.60         11.83         3.11 o
   0   9   6          0.50          3.37         1.69 o
   1   9   6         13.93         13.07         2.23 o
   2   9   6         74.99         72.62         2.53 o
   3   9   6         80.99         83.56         3.72 o
   4   9   6         29.23         28.42         2.99 o
   5   9   6        136.98        143.64         6.58 o
   6   9   6         57.78         54.65         3.34 o
   7   9   6         57.33         58.61         5.22 o
   8   9   6         24.00         28.71         4.16 o
   9   9   6          7.46          3.68         3.89 o
  10   9   6          1.54          4.29         4.53 o
  -9  10   6          6.95          3.77         2.63 o
  -8  10   6         15.54         12.21         3.62 o
  -7  10   6          1.07          5.53         2.13 o
  -6  10   6        109.83        125.15         3.96 o
  -5  10   6         46.59         47.30         3.42 o
  -4  10   6        396.53        421.47        11.00 o
  -3  10   6         55.99         68.05         5.43 o
  -2  10   6        130.17        117.85         8.79 o
  -1  10   6         40.90         46.39         2.98 o
   0  10   6        271.13        273.88         9.02 o
   1  10   6         42.07         41.93         3.32 o
   2  10   6        127.77        126.67         4.41 o
   3  10   6         57.44         60.61         3.28 o
   4  10   6        388.71        403.48         8.34 o
   5  10   6         46.68         44.61         3.17 o
   6  10   6        109.74        121.85         3.74 o
   7  10   6          1.30          4.43         2.72 o
   8  10   6         15.88         15.90         3.69 o
   9  10   6          6.61          4.61         3.34 o
  -8  11   6         15.65         10.81         3.59 o
  -7  11   6         37.61         46.69         4.31 o
  -6  11   6         16.04         15.62         2.35 o
  -5  11   6         21.73         20.61         3.08 o
  -4  11   6         33.84         38.52         4.04 o
  -3  11   6         94.46         90.23         8.74 o
  -2  11   6         11.13          8.36         2.02 o
  -1  11   6         21.85         23.96         4.21 o
   0  11   6         13.47          8.74         2.27 o
   1  11   6         22.98         21.83         3.61 o
   2  11   6         11.67         12.61         2.54 o
   3  11   6         92.15         84.63         7.18 o
   4  11   6         34.03         42.08         4.55 o
   5  11   6         22.25         17.14         3.01 o
   6  11   6         16.22         11.49         2.15 o
   7  11   6         38.30         42.13         4.15 o
   8  11   6         15.77         14.57         3.71 o
   9  11   6          4.72          5.03         3.97 o
  -8  12   6          1.35          3.07         3.49 o
  -7  12   6          3.09          6.95         2.97 o
  -6  12   6          7.42          7.20         2.07 o
  -5  12   6          2.82          2.51         1.55 o
  -4  12   6          9.69         10.25         2.44 o
  -3  12   6          6.65          7.49         2.10 o
  -2  12   6          2.09          3.19         1.61 o
  -1  12   6          4.45          3.78         1.57 o
   0  12   6         49.50         52.16         5.67 o
   1  12   6          4.34          2.81         2.14 o
   2  12   6          2.44          1.73         1.64 o
   3  12   6          6.36          5.24         3.49 o
   4  12   6          9.76         13.55         2.79 o
   5  12   6          2.94          4.31         2.37 o
   6  12   6          7.38          5.89         2.80 o
   7  12   6          2.97         10.24         4.54 o
   8  12   6          1.25          4.86         3.99 o
  -7  13   6         22.80         21.62         4.38 o
  -6  13   6          6.11          7.78         2.51 o
  -5  13   6         80.88         96.12         4.42 o
  -4  13   6         20.27         29.46         3.13 o
  -3  13   6         43.62         48.48         3.67 o
  -2  13   6        125.07        123.07         4.92 o
  -1  13   6         55.05         57.51        14.90 o
   0  13   6         11.65         13.96         8.16 o
   1  13   6         55.49         63.69         5.94 o
   2  13   6        124.47        127.41         6.35 o
   3  13   6         43.58         59.61         5.71 o
   4  13   6         21.00         20.66         6.26 o
   5  13   6         80.91         85.25         6.29 o
   6  13   6          5.87          5.63         4.01 o
   7  13   6         23.16         21.87         4.88 o
   8  13   6         28.20         31.91         9.99 o
  -7  14   6         20.71         27.36         6.90 o
  -6  14   6         32.66         35.78         4.12 o
  -5  14   6          0.79          4.94         2.58 o
  -4  14   6         22.23         21.22         5.62 o
  -3  14   6         21.83         19.15         2.83 o
  -2  14   6         44.32         47.44        10.14 o
  -1  14   6         10.92          9.34         6.15 o
   0  14   6         34.52         44.00         5.51 o
   1  14   6         11.46          8.99         3.29 o
   2  14   6         44.22         55.10         5.95 o
   3  14   6         21.81         21.65         4.99 o
   4  14   6         22.91         24.10         6.25 o
   5  14   6          0.73          4.10         3.63 o
   6  14   6         33.24         25.04         4.91 o
  -6  15   6          1.21          4.58         3.64 o
  -5  15   6          1.03          4.62         2.92 o
  -4  15   6         12.91         12.11         4.19 o
  -3  15   6         32.61         35.33         8.20 o
  -2  15   6          8.63          5.85         3.29 o
  -1  15   6          5.53          7.20         4.11 o
   0  15   6          0.08          3.93         3.29 o
   1  15   6          5.67          5.35         3.63 o
   2  15   6          8.57          4.63         3.37 o
   3  15   6         32.88         38.87         5.79 o
   4  15   6         12.81          7.55         4.52 o
   5  15   6          0.96          2.37         3.03 o
   6  15   6          1.27          2.49         5.47 o
  -5  16   6          1.74          2.65         2.60 o
  -4  16   6         14.62         12.20         4.26 o
  -3  16   6         15.04          9.78         4.17 o
  -2  16   6         11.34         14.09         5.97 o
  -1  16   6         11.05         10.62         4.80 o
   0  16   6         20.01         12.83         4.13 o
   1  16   6         11.00          7.83         4.38 o
   2  16   6         11.42          6.69         3.76 o
   3  16   6         15.10         11.99         8.51 o
   4  16   6         15.35         14.17         5.39 o
   5  16   6          1.88          4.83         4.98 o
  -3  17   6         10.76          3.96         4.45 o
  -2  17   6          6.60          6.94         4.83 o
  -1  17   6         13.12          5.64         4.29 o
   0  17   6         12.34          6.03         4.20 o
   1  17   6         13.35          6.65         4.91 o
   2  17   6          6.51          5.81         4.35 o
   3  17   6         11.11         11.19         8.70 o
   1   0   7       3128.19       3200.96        49.30 o
   2   0   7        226.31        243.34         3.60 o
   3   0   7        117.84        129.24         2.99 o
   4   0   7         28.39         29.22         1.75 o
   5   0   7         48.15         49.03         1.94 o
   6   0   7         15.82          8.61         2.07 o
   7   0   7         84.24         88.61         5.11 o
   8   0   7          0.16          1.26         1.25 o
   9   0   7         24.10         32.36         8.03 o
  10   0   7         10.71          7.99         2.92 o
  11   0   7          1.76          3.64         3.53 o
 -11   1   7          5.21          3.76         2.83 o
 -10   1   7         15.11         11.43         4.27 o
  -9   1   7         15.07         13.70         5.24 o
  -8   1   7         36.81         31.04         3.60 o
  -7   1   7        116.62        122.47         3.86 o
  -6   1   7         89.46         78.95         3.51 o
  -5   1   7        694.75        677.44         9.85 o
  -4   1   7         55.54         43.39         2.54 o
  -3   1   7        673.21        663.27        12.40 o
  -2   1   7        210.46        223.96         7.43 o
  -1   1   7        782.06        757.25        11.90 o
   0   1   7        420.11        466.50         6.33 o
   1   1   7        789.61        752.54         5.46 o
   2   1   7        209.29        215.43         5.38 o
   3   1   7        682.05        691.11         9.87 o
   4   1   7         54.74         48.63         1.85 o
   5   1   7        693.00        687.01        12.83 o
   6   1   7         88.55         78.68         3.47 o
   7   1   7        116.39        119.87         4.96 o
   8   1   7         37.46         34.28         4.03 o
   9   1   7         14.07         10.24         3.82 o
  10   1   7         15.07          9.72         3.11 o
  11   1   7          5.12          4.00         3.91 o
 -11   2   7          2.38          2.06         2.52 o
 -10   2   7         27.10         27.93         6.20 o
  -9   2   7          3.90          7.58         3.04 o
  -8   2   7        112.06        109.93        14.56 o
  -7   2   7          5.66          5.78         1.62 o
  -6   2   7        600.40        625.78        13.44 o
  -5   2   7         27.12         25.32         3.59 o
  -4   2   7        970.32        969.37        12.87 o
  -3   2   7          3.20          2.95         1.15 o
  -2   2   7         35.70         45.76         2.38 o
  -1   2   7        428.05        434.70         9.29 o
   0   2   7        331.68        349.59         8.12 o
   1   2   7        426.54        424.72         4.69 o
   2   2   7         36.79         50.09         1.98 o
   3   2   7          3.33          2.47         0.81 o
   4   2   7        966.53        979.56         4.69 o
   5   2   7         27.71         27.74         2.04 o
   6   2   7        601.64        600.57         7.09 o
   7   2   7          5.82          3.91         1.18 o
   8   2   7        112.94        113.03         4.49 o
   9   2   7          4.00          3.58         1.94 o
  10   2   7         27.44         33.49         4.42 o
  11   2   7          2.30          3.36         4.97 o
 -11   3   7          2.95          3.11         2.72 o
 -10   3   7          6.27          8.91         3.24 o
  -9   3   7         22.70         31.86         4.23 o
  -8   3   7         49.64         54.61         4.59 o
  -7   3   7        117.96        115.50         4.63 o
  -6   3   7         56.87         64.95         3.25 o
  -5   3   7        366.60        389.33         6.37 o
  -4   3   7         48.42         47.89         2.36 o
  -3   3   7        154.48        141.63         2.94 o
  -2   3   7         10.33          8.01         1.38 o
  -1   3   7        341.20        382.26         4.64 o
   0   3   7        153.17        157.64         4.92 o
   1   3   7        346.40        386.90         5.88 o
   2   3   7         10.05         10.67         3.57 o
   3   3   7        155.09        138.12         5.88 o
   4   3   7         49.11         48.43         2.17 o
   5   3   7        366.00        357.50         3.86 o
   6   3   7         58.31         61.94         2.53 o
   7   3   7        116.19        118.48         4.01 o
   8   3   7         50.33         46.76         3.11 o
   9   3   7         22.85         25.40         3.69 o
  10   3   7          6.12         20.97         7.54 o
  11   3   7          2.88          3.05         6.36 o
 -11   4   7          0.17          1.89         2.78 o
 -10   4   7         10.75          6.75         3.18 o
  -9   4   7         33.91         36.37         6.29 o
  -8   4   7         50.88         54.55         4.43 o
  -7   4   7          4.33          6.95         1.58 o
  -6   4   7         51.94         51.59         2.36 o
  -5   4   7        147.34        143.72         4.08 o
  -4   4   7        289.09        290.13         5.12 o
  -3   4   7        166.30        169.91         5.85 o
  -2   4   7        521.68        477.11         7.89 o
  -1   4   7        270.78        274.87         4.01 o
   0   4   7        419.47        390.08         5.63 o
   1   4   7        271.39        276.90         3.47 o
   2   4   7        520.98        487.05         8.66 o
   3   4   7        166.53        170.13         3.09 o
   4   4   7        287.21        287.54         8.53 o
   5   4   7        148.22        133.92         3.37 o
   6   4   7         52.03         48.18         2.12 o
   7   4   7          4.07          6.75         1.47 o
   8   4   7         49.80         50.79         3.60 o
   9   4   7         33.76         37.68         5.79 o
  10   4   7         10.64          6.28         5.47 o
 -11   5   7         10.01         12.10         8.68 o
 -10   5   7          0.96          4.40         3.49 o
  -9   5   7         59.48         68.76         8.02 o
  -8   5   7          8.43          6.77         2.34 o
  -7   5   7        173.71        195.14         4.57 o
  -6   5   7         90.21         83.53         3.42 o
  -5   5   7        733.37        759.53         7.26 o
  -4   5   7         88.57         88.65         3.37 o
  -3   5   7        673.64        660.60        11.63 o
  -2   5   7         96.65         98.45         3.35 o
  -1   5   7        660.77        687.83         9.95 o
   0   5   7        232.26        238.54         6.84 o
   1   5   7        650.26        682.15         7.37 o
   2   5   7         96.67        101.13         3.70 o
   3   5   7        662.14        646.12         6.29 o
   4   5   7         89.14         83.77         2.88 o
   5   5   7        732.55        749.24         6.89 o
   6   5   7         89.78         78.90         3.32 o
   7   5   7        172.63        181.45         3.87 o
   8   5   7          8.39          7.14         4.24 o
   9   5   7         60.08         69.46         6.50 o
  10   5   7          0.99          3.98         3.66 o
 -11   6   7          6.11          2.88         5.78 o
 -10   6   7         11.98         12.03         3.44 o
  -9   6   7         20.89         22.25         3.32 o
  -8   6   7         24.24         24.26         3.10 o
  -7   6   7        224.27        256.09         8.21 o
  -6   6   7        151.48        152.76         4.95 o
  -5   6   7         19.87         19.02         2.45 o
  -4   6   7         90.41         82.99         2.63 o
  -3   6   7         14.73         12.55         4.10 o
  -2   6   7        636.10        633.65        15.27 o
  -1   6   7        221.88        272.33         4.46 o
   0   6   7        123.33        139.21         6.01 o
   1   6   7        222.45        273.14         9.91 o
   2   6   7        634.25        639.04         8.47 o
   3   6   7         14.99         17.88         1.98 o
   4   6   7         92.71         89.67         2.70 o
   5   6   7         19.87         20.97         2.27 o
   6   6   7        155.41        154.41         8.95 o
   7   6   7        223.36        241.42         5.27 o
   8   6   7         25.40         18.57        11.10 o
   9   6   7         20.79         17.93         4.67 o
  10   6   7         11.92          6.23         3.92 o
 -11   7   7          2.82          4.83         6.90 o
 -10   7   7          1.31          3.54         2.72 o
  -9   7   7          2.72          5.84         2.85 o
  -8   7   7          0.08          2.44         1.93 o
  -7   7   7         77.85         73.92         3.26 o
  -6   7   7         45.45         49.60         2.69 o
  -5   7   7        113.83        109.43         3.93 o
  -4   7   7          6.89          5.73         1.46 o
  -3   7   7        335.63        345.13        10.74 o
  -2   7   7        192.82        173.67         5.63 o
  -1   7   7         42.69         40.23         3.22 o
   0   7   7         34.17         35.95         2.91 o
   1   7   7         41.59         39.78         2.63 o
   2   7   7        192.64        181.73         3.59 o
   3   7   7        339.39        351.09         5.54 o
   4   7   7          6.97          4.85         1.51 o
   5   7   7        116.62        119.95         3.48 o
   6   7   7         44.73         43.63         3.10 o
   7   7   7         78.56         78.46         5.13 o
   8   7   7          0.06          2.34         2.67 o
   9   7   7          2.90          4.81         4.24 o
  10   7   7          1.19          6.04         4.75 o
  -9   8   7          3.80          4.53         2.44 o
  -8   8   7         50.70         50.46         4.81 o
  -7   8   7          6.58          6.07         2.00 o
  -6   8   7         53.88         54.97         2.36 o
  -5   8   7         15.61         15.50         1.57 o
  -4   8   7        349.51        364.99         7.66 o
  -3   8   7         34.04         28.99         2.19 o
  -2   8   7        355.93        361.87         5.75 o
  -1   8   7        113.98        111.80         4.68 o
   0   8   7        200.63        210.38         5.37 o
   1   8   7        113.75        123.65         4.04 o
   2   8   7        355.63        355.27         9.64 o
   3   8   7         33.78         27.78         4.02 o
   4   8   7        347.06        356.17         8.70 o
   5   8   7         15.45         19.81         6.41 o
   6   8   7         52.44         58.41         3.60 o
   7   8   7          6.48          3.78         2.65 o
   8   8   7         50.74         41.99         4.81 o
   9   8   7          3.80          4.97         3.87 o
  10   8   7          8.30          7.17         4.76 o
  -9   9   7         13.84         15.02         4.01 o
  -8   9   7          3.77          4.95         3.24 o
  -7   9   7         27.49         26.27         3.11 o
  -6   9   7         17.79         15.36         2.12 o
  -5   9   7         10.19          7.34         2.14 o
  -4   9   7         89.26         88.00         4.75 o
  -3   9   7         67.00         59.56         3.34 o
  -2   9   7         66.39         62.41         4.60 o
  -1   9   7        116.32        118.71         4.23 o
   0   9   7         27.08         15.51         3.53 o
   1   9   7        114.90        119.76         4.12 o
   2   9   7         66.93         74.39         3.36 o
   3   9   7         65.54         63.97         4.84 o
   4   9   7         89.32         85.07         6.71 o
   5   9   7         10.50          8.23         2.20 o
   6   9   7         17.58         12.65         2.58 o
   7   9   7         26.98         21.17         4.26 o
   8   9   7          3.98          6.79         3.70 o
   9   9   7         13.90         12.06         4.80 o
  10   9   7          6.21          0.77         4.81 o
  -9  10   7         12.02          7.90         3.72 o
  -8  10   7          5.09         10.49         3.76 o
  -7  10   7          7.54          5.19         1.96 o
  -6  10   7          6.48          7.61         1.75 o
  -5  10   7         12.64         22.07         2.62 o
  -4  10   7          0.26          5.95         2.21 o
  -3  10   7          2.61          2.36         1.37 o
  -2  10   7        108.58        115.66         4.33 o
  -1  10   7         60.67         55.68         4.99 o
   0  10   7        136.47        149.63        11.84 o
   1  10   7         60.83         51.81         3.05 o
   2  10   7        109.54        118.45         6.04 o
   3  10   7          2.73          3.34         1.89 o
   4  10   7          0.24          2.36         1.48 o
   5  10   7         12.45         18.53         2.83 o
   6  10   7          6.51          4.60         2.21 o
   7  10   7          7.86          5.54         3.35 o
   8  10   7          4.99          7.30         4.12 o
   9  10   7         12.22         16.36         5.68 o
  -8  11   7         10.44         10.45         3.92 o
  -7  11   7         50.71         49.81         4.00 o
  -6  11   7         16.41         17.49         2.52 o
  -5  11   7         97.16        116.41         6.06 o
  -4  11   7         13.11         20.09         4.09 o
  -3  11   7        102.87         99.87         7.39 o
  -2  11   7         18.27         12.00         2.50 o
  -1  11   7         28.39         29.22         4.57 o
   0  11   7         58.32         52.34         7.88 o
   1  11   7         28.63         21.51         3.60 o
   2  11   7         18.44         13.56         7.26 o
   3  11   7        103.76        102.05         5.80 o
   4  11   7         13.02         16.75         3.01 o
   5  11   7         96.37        106.03         4.30 o
   6  11   7         16.30          9.58         3.33 o
   7  11   7         50.16         60.98         5.83 o
   8  11   7         10.50          6.08         4.21 o
   9  11   7          9.45          7.32         4.75 o
  -8  12   7         18.58         18.17         5.05 o
  -7  12   7          0.69          6.82         2.77 o
  -6  12   7        157.83        205.04         6.52 o
  -5  12   7         29.07         38.53         4.09 o
  -4  12   7         40.88         41.09         3.92 o
  -3  12   7          9.73          6.95         2.47 o
  -2  12   7        102.56        104.55         4.50 o
  -1  12   7         18.51         16.99         2.93 o
   0  12   7        118.62        121.18        16.18 o
   1  12   7         18.57         16.98         3.87 o
   2  12   7        103.73        111.78        14.69 o
   3  12   7          9.91         11.17         4.40 o
   4  12   7         42.06         50.72         5.15 o
   5  12   7         29.32         31.07         3.49 o
   6  12   7        156.94        200.47         5.03 o
   7  12   7          0.64          4.97         5.03 o
   8  12   7         18.29         16.43         7.69 o
  -7  13   7          2.15          7.17         3.49 o
  -6  13   7         13.89         13.42         2.84 o
  -5  13   7          4.63          9.37         3.00 o
  -4  13   7          1.83          3.25         1.71 o
  -3  13   7         16.06         15.43         3.53 o
  -2  13   7         14.25          9.95         2.37 o
  -1  13   7         16.41         10.14         3.68 o
   0  13   7          1.21          2.22         2.44 o
   1  13   7         16.62         23.96         6.44 o
   2  13   7         14.10          9.23         3.52 o
   3  13   7         16.28         15.15         4.41 o
   4  13   7          1.77          2.88         3.25 o
   5  13   7          4.61          2.58         3.05 o
   6  13   7         13.98          7.31         3.67 o
   7  13   7          2.11          3.29         4.50 o
  -7  14   7          1.18          7.82         4.48 o
  -6  14   7         27.00         21.13         3.09 o
  -5  14   7          0.41          2.70         2.46 o
  -4  14   7         54.37         62.91         4.57 o
  -3  14   7          9.80          5.53         2.35 o
  -2  14   7         46.46         50.26         9.42 o
  -1  14   7          1.49          2.87         2.09 o
   0  14   7         33.93         31.69         5.45 o
   1  14   7          1.47          4.46         4.77 o
   2  14   7         46.47         58.03         6.53 o
   3  14   7          9.79          5.69         2.82 o
   4  14   7         53.91         61.93         9.71 o
   5  14   7          0.39          2.57         3.02 o
   6  14   7         27.51         16.89         4.97 o
  -6  15   7          8.46          6.59         3.91 o
  -5  15   7         31.47         24.70         3.72 o
  -4  15   7          8.38          7.23         3.53 o
  -3  15   7         40.43         39.45         4.97 o
  -2  15   7          8.81          9.09         4.52 o
  -1  15   7         22.10         20.69         5.76 o
   0  15   7          0.52          3.92         3.23 o
   1  15   7         22.75         24.16         5.56 o
   2  15   7          8.71          5.95         3.71 o
   3  15   7         40.12         33.11         5.79 o
   4  15   7          8.43         13.45         5.46 o
   5  15   7         31.52         37.03         6.14 o
   6  15   7          8.45          6.63         5.08 o
  -5  16   7          2.49          5.06         3.76 o
  -4  16   7         12.30         13.37         4.07 o
  -3  16   7          0.82          3.93         3.85 o
  -2  16   7          4.10          2.33         3.27 o
  -1  16   7          3.79          7.95         4.56 o
   0  16   7          0.94          3.12         3.65 o
   1  16   7          3.75          5.62         4.40 o
   2  16   7          3.87          3.92         4.21 o
   3  16   7          0.79          3.88         3.56 o
   4  16   7         12.22         19.15         8.28 o
   5  16   7          2.57          3.62         4.28 o
  -2  17   7          3.38          2.71         4.29 o
  -1  17   7          9.47          3.48         5.51 o
   0  17   7          0.53          2.44         2.50 o
   1  17   7          9.48          6.73         4.38 o
   2  17   7          3.34          1.33         4.04 o
   0   0   8         51.59         32.20        11.33 o
   1   0   8        463.05        445.97        13.36 o
   2   0   8        626.34        753.07        27.23 o
   3   0   8        704.81        780.93        11.33 o
   4   0   8       1089.79       1113.16         6.84 o
   5   0   8        143.47        137.52         3.38 o
   6   0   8        171.01        161.71         4.49 o
   7   0   8          0.65          2.42         0.96 o
   8   0   8         31.62         28.91         3.26 o
   9   0   8          6.10          4.36         2.09 o
  10   0   8         25.87         21.62         9.41 o
  11   0   8          0.83          3.35         3.02 o
 -11   1   8          7.26          4.21         3.35 o
 -10   1   8          3.16          3.91         2.78 o
  -9   1   8         11.20          8.78         2.97 o
  -8   1   8         74.57         82.63         4.65 o
  -7   1   8        116.61        114.96         6.74 o
  -6   1   8         25.55         19.34         3.26 o
  -5   1   8        651.03        675.66        20.88 o
  -4   1   8        211.85        213.54         3.89 o
  -3   1   8        467.99        460.66        12.52 o
  -2   1   8        634.96        697.81        20.13 o
  -1   1   8        578.43        537.76        16.88 o
   0   1   8       1846.54       2025.51        29.87 o
   1   1   8        564.37        531.40         8.65 o
   2   1   8        630.04        699.99         5.54 o
   3   1   8        472.40        475.46         4.29 o
   4   1   8        208.14        220.52         3.01 o
   5   1   8        651.55        651.34         5.51 o
   6   1   8         24.51         22.03         2.88 o
   7   1   8        116.99        116.71         4.91 o
   8   1   8         74.07         80.18         4.56 o
   9   1   8         11.79          7.20         2.68 o
  10   1   8          3.37          2.69         1.97 o
  11   1   8          7.13          4.00         4.22 o
 -11   2   8          1.05          1.75         2.40 o
 -10   2   8          1.43          5.10         3.96 o
  -9   2   8         60.90         61.43         4.91 o
  -8   2   8          5.39          5.61         1.79 o
  -7   2   8         63.22         67.78         3.46 o
  -6   2   8         65.80         68.23         5.71 o
  -5   2   8         22.69         25.54         2.10 o
  -4   2   8         11.17         11.95         1.62 o
  -3   2   8        242.30        243.64         4.26 o
  -2   2   8         12.50         11.33         2.60 o
  -1   2   8       1472.48       1667.46         8.55 o
   0   2   8         68.98         74.04         2.27 o
   1   2   8       1478.74       1655.83        17.09 o
   2   2   8         13.55          8.38         2.39 o
   3   2   8        241.44        239.47         3.40 o
   4   2   8         11.08         13.46         2.02 o
   5   2   8         23.05         24.90         3.48 o
   6   2   8         65.93         68.68         2.86 o
   7   2   8         61.99         67.17         2.85 o
   8   2   8          5.61          6.93         1.90 o
   9   2   8         60.76         53.24         4.24 o
  10   2   8          1.39          3.63         3.07 o
  11   2   8          1.04          1.93         6.34 o
 -11   3   8          3.22          2.76         2.62 o
 -10   3   8         22.52         28.23         5.68 o
  -9   3   8         75.92         65.92         4.97 o
  -8   3   8         54.99         49.69         6.07 o
  -7   3   8         78.72         70.76         3.13 o
  -6   3   8         18.62         19.42         2.07 o
  -5   3   8        578.59        599.95        14.31 o
  -4   3   8         19.19         18.70         2.84 o
  -3   3   8        594.31        589.62        14.78 o
  -2   3   8       1024.90       1081.73        13.55 o
  -1   3   8       2307.82       2459.76        29.41 o
   0   3   8         20.98         26.03         2.57 o
   1   3   8       2306.65       2418.48        32.39 o
   2   3   8       1030.81       1101.65        20.40 o
   3   3   8        603.83        603.15        12.00 o
   4   3   8         17.98         19.59         1.57 o
   5   3   8        576.65        593.90         4.34 o
   6   3   8         17.67         19.44         3.02 o
   7   3   8         79.48         74.94         2.91 o
   8   3   8         53.80         48.48         3.10 o
   9   3   8         74.44         75.10         4.17 o
  10   3   8         22.08         33.46         8.56 o
 -11   4   8          3.13          5.70         4.95 o
 -10   4   8         36.93         34.21         6.43 o
  -9   4   8         23.03         24.71         3.52 o
  -8   4   8         39.72         48.20         3.76 o
  -7   4   8         98.64         98.23         3.35 o
  -6   4   8        247.90        255.37         3.69 o
  -5   4   8         84.98         83.84         3.84 o
  -4   4   8        645.02        662.21         9.88 o
  -3   4   8        251.84        304.05        11.04 o
  -2   4   8        286.88        292.24         6.90 o
  -1   4   8        184.38        206.10         6.26 o
   0   4   8        355.34        385.70         6.20 o
   1   4   8        185.58        184.51         5.90 o
   2   4   8        299.39        310.08         5.26 o
   3   4   8        254.06        309.58         4.78 o
   4   4   8        634.49        648.41         8.45 o
   5   4   8         86.83         85.85         3.20 o
   6   4   8        250.58        265.05         3.60 o
   7   4   8         98.10        104.18         6.53 o
   8   4   8         40.48         52.83         3.54 o
   9   4   8         22.84         18.87         5.26 o
  10   4   8         37.54         54.16         8.62 o
 -11   5   8          2.73         14.65         9.70 o
 -10   5   8          2.96          6.45         3.34 o
  -9   5   8         13.20         12.73         2.87 o
  -8   5   8         41.14         35.72         3.03 o
  -7   5   8         37.09         45.01         3.15 o
  -6   5   8         67.91         68.68         2.82 o
  -5   5   8          2.82          3.52         1.21 o
  -4   5   8        343.86        324.64         5.29 o
  -3   5   8        252.32        252.13        10.16 o
  -2   5   8         45.68         42.95         2.91 o
  -1   5   8        235.36        255.48         4.53 o
   0   5   8        179.15        201.92         4.29 o
   1   5   8        235.94        253.08         4.47 o
   2   5   8         46.31         45.94         2.49 o
   3   5   8        252.72        247.96         6.56 o
   4   5   8        343.39        327.17         5.20 o
   5   5   8          2.74          3.61         0.88 o
   6   5   8         68.36         61.93         2.71 o
   7   5   8         36.84         37.74         3.29 o
   8   5   8         41.24         32.00         5.49 o
   9   5   8         13.31          7.52         3.91 o
  10   5   8          3.19          4.46         3.80 o
 -10   6   8          4.06          5.60         3.21 o
  -9   6   8          3.88          3.26         2.32 o
  -8   6   8         43.95         50.35         4.97 o
  -7   6   8         44.38         45.52         3.85 o
  -6   6   8        133.99        133.73         3.24 o
  -5   6   8         36.85         33.50         3.64 o
  -4   6   8        725.45        788.31         6.89 o
  -3   6   8         20.88         15.09         3.62 o
  -2   6   8        269.35        248.91        10.83 o
  -1   6   8        205.71        203.15         4.18 o
   0   6   8        290.01        309.12         5.90 o
   1   6   8        208.53        192.66         2.77 o
   2   6   8        276.23        251.38         7.79 o
   3   6   8         19.92         17.15         1.70 o
   4   6   8        721.73        750.05        12.50 o
   5   6   8         37.54         29.39         1.85 o
   6   6   8        136.62        135.01         3.89 o
   7   6   8         45.58         43.54         7.55 o
   8   6   8         43.22         45.78         5.14 o
   9   6   8          3.92          6.43         4.21 o
  10   6   8          4.00          5.44         3.81 o
 -10   7   8          7.52          4.17         2.47 o
  -9   7   8         19.49         23.90         3.64 o
  -8   7   8          2.33          4.40         2.07 o
  -7   7   8         70.95         84.17         4.33 o
  -6   7   8         18.52         21.44         1.95 o
  -5   7   8        262.41        269.39         4.18 o
  -4   7   8        239.93        236.24         3.69 o
  -3   7   8        128.16        129.66         3.48 o
  -2   7   8          5.96          3.23         1.56 o
  -1   7   8        334.54        349.33         7.83 o
   0   7   8        526.62        510.98        11.29 o
   1   7   8        334.25        357.87         5.08 o
   2   7   8          5.83          5.70         1.60 o
   3   7   8        125.52        121.63         4.38 o
   4   7   8        237.37        229.25         4.16 o
   5   7   8        258.50        258.61         3.93 o
   6   7   8         19.03         22.66         2.76 o
   7   7   8         69.73         71.46         6.56 o
   8   7   8          2.38          5.23         3.49 o
   9   7   8         19.17         15.62         5.38 o
  10   7   8          7.70          8.10         5.00 o
  -9   8   8          5.57          6.66         3.81 o
  -8   8   8         17.85         15.30         3.56 o
  -7   8   8          4.97          5.77         1.69 o
  -6   8   8          6.08          6.44         1.58 o
  -5   8   8         71.39         67.10         2.77 o
  -4   8   8         33.68         34.09         2.44 o
  -3   8   8          5.33          4.03         1.09 o
  -2   8   8         74.95         62.07         2.48 o
  -1   8   8         23.88         26.78         3.14 o
   0   8   8        611.52        613.12        25.43 o
   1   8   8         23.88         30.76         4.67 o
   2   8   8         76.30         66.12         3.13 o
   3   8   8          5.47          2.94         1.43 o
   4   8   8         34.55         36.17         3.44 o
   5   8   8         71.67         67.02         3.76 o
   6   8   8          5.81          3.65         2.37 o
   7   8   8          4.84          4.93         3.46 o
   8   8   8         17.80         14.19         4.71 o
   9   8   8          5.80          5.25         3.66 o
  10   8   8          6.05          5.16         4.63 o
  -9   9   8          0.23          4.45         3.08 o
  -8   9   8          0.47          4.52         3.05 o
  -7   9   8         50.72         66.13         6.57 o
  -6   9   8          3.81          6.61         1.85 o
  -5   9   8         42.84         48.70         2.93 o
  -4   9   8         21.56         21.30         3.34 o
  -3   9   8        193.50        205.11        10.87 o
  -2   9   8         15.05         11.89         2.51 o
  -1   9   8         98.92        105.31         4.73 o
   0   9   8        216.74        193.75         5.32 o
   1   9   8         94.29         91.97         3.62 o
   2   9   8         14.26         11.55         1.90 o
   3   9   8        195.14        218.24         7.57 o
   4   9   8         20.80         18.81         3.30 o
   5   9   8         42.80         48.76         7.55 o
   6   9   8          3.77          4.12         3.42 o
   7   9   8         51.07         58.40         5.17 o
   8   9   8          0.43          4.05         3.15 o
   9   9   8          0.23          4.85         4.84 o
  10   9   8          4.54          3.34         6.07 o
  -9  10   8          4.42          6.88         7.62 o
  -8  10   8         27.40         23.32        10.17 o
  -7  10   8         31.06         33.11         4.60 o
  -6  10   8        118.33        144.31         4.37 o
  -5  10   8          4.20          7.15         1.68 o
  -4  10   8        293.03        327.36        12.30 o
  -3  10   8        163.22        149.84         5.56 o
  -2  10   8        100.29        122.83         9.36 o
  -1  10   8         67.53         67.97         3.92 o
   0  10   8         11.77          4.39         1.69 o
   1  10   8         68.73         76.28         3.47 o
   2  10   8         95.63        106.81         5.44 o
   3  10   8        160.56        158.52        11.08 o
   4  10   8        295.21        327.71        13.34 o
   5  10   8          4.42          2.08         2.20 o
   6  10   8        120.12        144.12         5.89 o
   7  10   8         31.54         36.43         5.23 o
   8  10   8         27.13         21.75         5.46 o
   9  10   8          4.30          5.47         3.90 o
  -8  11   8         10.83          7.85         3.92 o
  -7  11   8          8.94          8.83         2.91 o
  -6  11   8         35.42         40.61         2.93 o
  -5  11   8         67.13         64.82         3.64 o
  -4  11   8         37.40         32.31         3.91 o
  -3  11   8         94.06         95.59         4.57 o
  -2  11   8         19.49         16.44         2.97 o
  -1  11   8         12.05         11.86         2.84 o
   0  11   8         50.08         44.17         3.20 o
   1  11   8         12.22         11.30         3.09 o
   2  11   8         19.14          7.70         2.70 o
   3  11   8         92.85         94.03         5.71 o
   4  11   8         36.99         36.12         6.32 o
   5  11   8         67.74         75.90         5.64 o
   6  11   8         35.62         30.77         8.93 o
   7  11   8          9.17         12.45         4.44 o
   8  11   8         10.64         10.12         5.00 o
   9  11   8          1.59          2.83         4.43 o
  -8  12   8         10.06         16.10         8.68 o
  -7  12   8         12.94         11.10         3.10 o
  -6  12   8          0.09          2.51         1.55 o
  -5  12   8         10.69          9.06         2.49 o
  -4  12   8          0.82          3.34         1.88 o
  -3  12   8         31.08         27.37         3.36 o
  -2  12   8         66.10         64.34         4.29 o
  -1  12   8          5.40          4.54         1.65 o
   0  12   8         12.42         11.79         3.20 o
   1  12   8          5.20          4.49         2.80 o
   2  12   8         66.50         68.55         5.50 o
   3  12   8         31.47         26.83         4.20 o
   4  12   8          1.02          1.17         1.81 o
   5  12   8         10.71          7.63         3.85 o
   6  12   8          0.14          3.35         3.44 o
   7  12   8         12.81         17.08         9.64 o
   8  12   8         10.04          6.36         5.80 o
  -7  13   8         54.75         48.15         4.44 o
  -6  13   8          5.50          5.40         2.40 o
  -5  13   8          4.33          4.76         2.37 o
  -4  13   8         63.68         65.97         5.64 o
  -3  13   8        102.40        113.26         5.18 o
  -2  13   8          2.90          4.01         2.25 o
  -1  13   8        109.10        115.25         6.68 o
   0  13   8          1.49          1.84         2.34 o
   1  13   8        109.88        112.76        10.86 o
   2  13   8          3.12          3.51         2.74 o
   3  13   8        102.09        121.56         6.79 o
   4  13   8         63.78         79.06         5.44 o
   5  13   8          4.27          4.93         3.38 o
   6  13   8          5.63          6.99         4.42 o
   7  13   8         54.41         52.73         9.34 o
  -7  14   8          8.25          5.99         7.19 o
  -6  14   8         15.07         13.63         3.40 o
  -5  14   8          4.88          6.33         2.86 o
  -4  14   8          9.56          9.74         2.78 o
  -3  14   8         10.69          6.25         2.83 o
  -2  14   8         44.35         39.48         5.58 o
  -1  14   8          1.04          1.63         2.17 o
   0  14   8         21.02         16.04         4.75 o
   1  14   8          1.10          3.54         2.78 o
   2  14   8         44.42         49.29         5.58 o
   3  14   8         10.71         12.82         6.92 o
   4  14   8          9.12          7.47         4.54 o
   5  14   8          4.85          7.22         3.87 o
   6  14   8         14.52          9.30         4.38 o
  -6  15   8         19.66         15.58         6.07 o
  -5  15   8          4.67          4.02         2.61 o
  -4  15   8          4.49          5.83         3.17 o
  -3  15   8          6.84          5.89         3.99 o
  -2  15   8          1.49          4.14         3.35 o
  -1  15   8          1.25          2.29         3.19 o
   0  15   8         22.87         24.06         7.73 o
   1  15   8          1.27          7.38         4.60 o
   2  15   8          1.46          4.22         3.67 o
   3  15   8          6.88         12.24         4.93 o
   4  15   8          4.59          5.87         4.64 o
   5  15   8          4.59          4.28         3.66 o
   6  15   8         19.47         20.41         8.99 o
  -5  16   8          1.16          3.27         3.74 o
  -4  16   8         21.62         19.45         4.57 o
  -3  16   8          1.19          2.71         2.31 o
  -2  16   8         20.67         20.26         4.72 o
  -1  16   8         13.22         15.08         6.09 o
   0  16   8         21.10         13.32         5.09 o
   1  16   8         13.15         13.31         8.99 o
   2  16   8         20.72         17.86         5.75 o
   3  16   8          1.30          3.34         3.59 o
   4  16   8         21.54         21.25         6.22 o
   5  16   8          1.21          3.83         5.66 o
   1   0   9         23.42         22.55         2.36 o
   2   0   9        872.78        979.65        29.70 o
   3   0   9          0.58          5.79         4.59 o
   4   0   9          3.30          4.15         1.36 o
   5   0   9         17.92         17.36         2.43 o
   6   0   9          1.20          1.98         1.09 o
   7   0   9         55.92         50.72         3.03 o
   8   0   9          0.79          3.39         1.91 o
   9   0   9          6.01          7.01         2.80 o
  10   0   9         14.14          8.27         2.99 o
  11   0   9          0.67          4.45         4.46 o
 -11   1   9          0.10          2.47         3.32 o
 -10   1   9          5.52          4.94         2.97 o
  -9   1   9         24.39         13.89         3.06 o
  -8   1   9         44.70         53.97         4.21 o
  -7   1   9         75.43         79.33         5.93 o
  -6   1   9         16.18         15.66         2.20 o
  -5   1   9        461.71        433.65         5.09 o
  -4   1   9         63.84         62.50         3.07 o
  -3   1   9        462.65        461.41         5.35 o
  -2   1   9        573.18        545.80        19.45 o
  -1   1   9         75.10         74.72         5.11 o
   0   1   9        273.73        348.13         7.58 o
   1   1   9         69.75         68.45         4.59 o
   2   1   9        560.68        550.22         9.05 o
   3   1   9        457.47        432.81         8.36 o
   4   1   9         59.61         55.50         3.85 o
   5   1   9        459.40        445.59         7.57 o
   6   1   9         14.49         15.05         2.29 o
   7   1   9         76.32         74.35         3.65 o
   8   1   9         45.21         52.22         4.06 o
   9   1   9         24.03         21.17         5.62 o
  10   1   9          5.86          5.24         2.74 o
 -11   2   9          5.90          3.12         3.77 o
 -10   2   9          7.75          8.27         3.44 o
  -9   2   9         29.87         25.32         3.34 o
  -8   2   9         91.36         94.77         5.17 o
  -7   2   9        130.06        127.93         7.16 o
  -6   2   9        162.30        152.48         7.07 o
  -5   2   9        570.42        605.68         8.27 o
  -4   2   9        450.56        468.04         7.69 o
  -3   2   9        593.50        603.29         9.95 o
  -2   2   9         71.30         75.44         3.01 o
  -1   2   9       1441.60       1415.92        24.39 o
   0   2   9         15.95          7.42         1.52 o
   1   2   9       1438.27       1366.96         7.48 o
   2   2   9         70.00         66.22         4.53 o
   3   2   9        588.09        583.93         5.04 o
   4   2   9        447.54        453.56        11.49 o
   5   2   9        576.70        592.03         9.42 o
   6   2   9        167.04        157.66         4.90 o
   7   2   9        129.50        120.12         4.00 o
   8   2   9         92.91         89.30         4.35 o
   9   2   9         30.39         29.19         3.22 o
  10   2   9          8.17          9.87         4.30 o
 -11   3   9          4.05          3.31         4.24 o
 -10   3   9         10.09          8.35         3.46 o
  -9   3   9          3.79          3.70         2.56 o
  -8   3   9         78.07         79.87         4.04 o
  -7   3   9         58.05         56.06         3.95 o
  -6   3   9         93.39         99.26         3.26 o
  -5   3   9         89.56         90.37         2.96 o
  -4   3   9         30.74         27.45         2.01 o
  -3   3   9         51.42         46.79         2.86 o
  -2   3   9        521.34        573.93        16.84 o
  -1   3   9        315.08        353.81         4.72 o
   0   3   9          1.50          4.84         1.57 o
   1   3   9        311.97        349.12         7.41 o
   2   3   9        517.64        563.32         5.80 o
   3   3   9         51.39         41.89         2.14 o
   4   3   9         29.78         25.97         1.63 o
   5   3   9         88.67         84.48         2.61 o
   6   3   9         91.39        100.85         4.14 o
   7   3   9         58.60         57.15         3.19 o
   8   3   9         78.40         78.01         3.50 o
   9   3   9          3.91         10.69         3.91 o
  10   3   9         10.01         11.37         6.82 o
 -10   4   9         10.95          6.38         3.80 o
  -9   4   9         10.43         12.12         3.01 o
  -8   4   9         26.32         29.21         2.81 o
  -7   4   9         44.94         44.88         3.14 o
  -6   4   9        207.56        221.44         3.54 o
  -5   4   9         39.56         43.05         3.40 o
  -4   4   9         68.77         57.18         4.55 o
  -3   4   9        150.00        143.05         3.38 o
  -2   4   9        306.14        293.79         4.13 o
  -1   4   9        376.45        397.91        14.70 o
   0   4   9         17.52         16.17         2.00 o
   1   4   9        380.60        390.46         7.05 o
   2   4   9        313.05        287.04         7.31 o
   3   4   9        152.16        152.25         4.95 o
   4   4   9         70.87         61.09         2.11 o
   5   4   9         39.94         44.89         2.18 o
   6   4   9        209.07        216.70         5.83 o
   7   4   9         43.26         35.78         2.39 o
   8   4   9         27.28         33.18         3.51 o
   9   4   9         10.41         18.20         5.25 o
  10   4   9         10.86          4.58         5.10 o
 -10   5   9         14.21          6.21         3.20 o
  -9   5   9          2.56          3.46         1.91 o
  -8   5   9         18.70         17.05         2.46 o
  -7   5   9         37.51         30.73         2.62 o
  -6   5   9        110.28        104.10         4.79 o
  -5   5   9        578.67        614.96         8.14 o
  -4   5   9         56.62         49.79         5.27 o
  -3   5   9        724.41        755.57        10.16 o
  -2   5   9        622.87        592.01         9.14 o
  -1   5   9        339.41        367.14         7.89 o
   0   5   9        802.61        730.63        34.16 o
   1   5   9        334.20        352.47         6.67 o
   2   5   9        620.33        582.35         7.26 o
   3   5   9        716.03        741.89        10.74 o
   4   5   9         57.44         55.26         2.37 o
   5   5   9        576.52        602.86         8.02 o
   6   5   9        109.30        103.83         5.76 o
   7   5   9         35.13         25.03         3.10 o
   8   5   9         18.12         17.48         4.43 o
   9   5   9          2.38          5.31         3.79 o
  10   5   9         14.20         18.50         9.03 o
 -10   6   9          3.41          2.74         2.51 o
  -9   6   9         23.97         15.40         3.40 o
  -8   6   9          5.47          6.58         1.91 o
  -7   6   9         24.86         21.50         2.73 o
  -6   6   9         19.08         14.49         1.92 o
  -5   6   9         12.39         10.12         1.77 o
  -4   6   9        132.78        122.73         5.49 o
  -3   6   9        183.02        198.88         5.33 o
  -2   6   9        317.65        298.31         9.32 o
  -1   6   9        331.40        342.07         5.90 o
   0   6   9         69.02         68.26         3.90 o
   1   6   9        326.11        310.97        11.02 o
   2   6   9        311.33        279.26         5.12 o
   3   6   9        181.51        189.86         4.13 o
   4   6   9        132.69        127.96         4.22 o
   5   6   9         13.35         14.63         1.99 o
   6   6   9         19.25         20.52         2.22 o
   7   6   9         25.79         20.09         3.45 o
   8   6   9          5.76          5.15         2.86 o
   9   6   9         24.27         26.54         9.25 o
  10   6   9          3.54         10.27         5.15 o
 -10   7   9          7.71          6.09         4.56 o
  -9   7   9          2.25          3.40         2.37 o
  -8   7   9         22.20         13.51         2.36 o
  -7   7   9         49.78         42.25         3.39 o
  -6   7   9         37.97         35.44         2.53 o
  -5   7   9          9.93          6.86         1.33 o
  -4   7   9         97.21         97.23         3.83 o
  -3   7   9         26.09         22.77         3.11 o
  -2   7   9         35.41         28.04         2.57 o
  -1   7   9        154.13        159.46         4.17 o
   0   7   9         74.67         63.63         3.68 o
   1   7   9        154.94        154.13         4.64 o
   2   7   9         34.08         32.37         2.56 o
   3   7   9         27.04         28.71         5.62 o
   4   7   9         96.62         85.83         4.18 o
   5   7   9          9.92          6.30         1.36 o
   6   7   9         38.85         32.82         3.07 o
   7   7   9         48.81         44.36         4.12 o
   8   7   9         22.46         14.65         4.83 o
   9   7   9          2.11          5.54         3.80 o
  10   7   9          7.72          3.56         5.35 o
  -9   8   9          8.30          4.52         2.61 o
  -8   8   9         49.63         43.00         5.84 o
  -7   8   9         20.84         19.16         2.47 o
  -6   8   9         45.92         38.44         2.60 o
  -5   8   9         20.22         18.37         2.65 o
  -4   8   9         24.80         25.91         2.09 o
  -3   8   9        223.95        210.86         3.48 o
  -2   8   9        144.62        150.66         3.25 o
  -1   8   9        155.14        167.47         4.92 o
   0   8   9        996.81       1141.67        10.02 o
   1   8   9        159.59        165.55         5.97 o
   2   8   9        151.26        147.54         3.87 o
   3   8   9        220.03        215.88         5.63 o
   4   8   9         25.51         22.93         3.53 o
   5   8   9         21.21         17.90         2.72 o
   6   8   9         46.00         40.24         3.36 o
   7   8   9         21.28         33.19         7.23 o
   8   8   9         49.42         57.71         5.88 o
   9   8   9          8.55         10.70         5.01 o
  10   8   9          4.63          8.00         7.44 o
  -9   9   9         15.18         11.55         3.87 o
  -8   9   9         12.93         10.81         5.70 o
  -7   9   9         17.50         14.12         2.75 o
  -6   9   9         25.06         23.88         4.16 o
  -5   9   9         15.79         12.74         3.29 o
  -4   9   9         33.01         34.92         3.16 o
  -3   9   9         53.11         44.40         3.68 o
  -2   9   9         92.19         93.62         4.13 o
  -1   9   9        194.46        219.41         7.15 o
   0   9   9         45.99         49.90         3.78 o
   1   9   9        197.68        205.10         5.15 o
   2   9   9         89.96         86.78         3.62 o
   3   9   9         55.74         53.96         4.21 o
   4   9   9         31.72         24.50         4.18 o
   5   9   9         16.02         16.57         3.17 o
   6   9   9         25.62         27.96         4.46 o
   7   9   9         17.85         14.05         5.64 o
   8   9   9         13.21         10.69         8.73 o
   9   9   9         14.89          9.89         5.42 o
  10   9   9          2.87          5.80         7.21 o
  -8  10   9          3.04          2.84         2.56 o
  -7  10   9         20.44         25.25         4.40 o
  -6  10   9         15.66         14.04         2.37 o
  -5  10   9          3.70          4.27         1.65 o
  -4  10   9         10.93         11.64         2.96 o
  -3  10   9         21.46         22.02         3.06 o
  -2  10   9         15.63         20.02         3.06 o
  -1  10   9        128.56        131.87         4.80 o
   0  10   9        389.82        388.41        10.44 o
   1  10   9        129.53        123.21         4.43 o
   2  10   9         15.48         15.09         3.53 o
   3  10   9         21.80         18.29         3.98 o
   4  10   9         10.73         12.04         5.83 o
   5  10   9          3.83          3.08         2.48 o
   6  10   9         15.47         13.82         5.99 o
   7  10   9         20.22         25.94         6.98 o
   8  10   9          3.08          8.87         4.42 o
   9  10   9          0.58          2.10         3.23 o
  -8  11   9          2.20          3.86         3.19 o
  -7  11   9         16.57         11.02         2.93 o
  -6  11   9         45.27         49.61         4.53 o
  -5  11   9        104.02        120.41         5.98 o
  -4  11   9         12.09          9.55         2.45 o
  -3  11   9        106.78        113.39         5.07 o
  -2  11   9         84.79         89.56         5.84 o
  -1  11   9          1.30          5.06         1.79 o
   0  11   9         25.27         22.97         4.11 o
   1  11   9          1.16          7.01         3.24 o
   2  11   9         87.83         85.37         8.21 o
   3  11   9        105.72        103.97        16.06 o
   4  11   9         11.44         10.88         3.79 o
   5  11   9        104.17        120.66        10.94 o
   6  11   9         45.04         40.90         7.48 o
   7  11   9         16.86         10.63         4.66 o
   8  11   9          1.96          2.79         3.61 o
   9  11   9          1.30          4.58         6.67 o
  -7  12   9         15.48         10.99         3.61 o
  -6  12   9         10.44          8.10         2.79 o
  -5  12   9         74.20         94.58         3.93 o
  -4  12   9         86.29        102.42         4.97 o
  -3  12   9         21.07         19.09         3.01 o
  -2  12   9         60.77         60.60         5.64 o
  -1  12   9         73.40         80.25         4.10 o
   0  12   9         32.28         35.74         8.84 o
   1  12   9         74.83         81.86         7.23 o
   2  12   9         60.13         76.35         5.53 o
   3  12   9         21.17         13.21         4.14 o
   4  12   9         85.94         81.24         8.68 o
   5  12   9         73.42         90.72         6.49 o
   6  12   9         10.49          7.57         4.34 o
   7  12   9         15.59         10.24         4.39 o
   8  12   9          1.69          6.84         6.42 o
  -7  13   9          0.21          3.31         2.53 o
  -6  13   9          3.02          3.75         2.25 o
  -5  13   9         18.46         20.45         3.49 o
  -4  13   9          4.46          2.98         2.13 o
  -3  13   9          4.44          4.42         2.33 o
  -2  13   9         28.71         33.68         6.42 o
  -1  13   9          0.56          5.32         3.35 o
   0  13   9         11.08          4.84         2.88 o
   1  13   9          0.52          3.06         2.26 o
   2  13   9         28.79         36.41         5.13 o
   3  13   9          4.28          2.64         3.05 o
   4  13   9          4.44          5.83         3.75 o
   5  13   9         18.41         20.13         5.38 o
   6  13   9          2.94          4.67         4.14 o
   7  13   9          0.22          1.89         5.57 o
  -6  14   9          1.68          3.02         2.42 o
  -5  14   9          5.41          4.73         2.63 o
  -4  14   9         21.31         20.25         4.20 o
  -3  14   9         27.61         19.88         4.01 o
  -2  14   9         19.53         16.30         4.38 o
  -1  14   9         43.46         48.78         5.90 o
   0  14   9          6.93         10.72         4.53 o
   1  14   9         43.26         45.38         8.00 o
   2  14   9         19.00         12.61         4.18 o
   3  14   9         27.42         29.88         5.84 o
   4  14   9         21.60         15.12         4.90 o
   5  14   9          5.60          3.04         3.76 o
   6  14   9          1.50          1.43         4.04 o
  -5  15   9          8.33          8.04         3.14 o
  -4  15   9          7.81          7.65         3.69 o
  -3  15   9         39.62         50.02         7.42 o
  -2  15   9         21.75         18.57         5.68 o
  -1  15   9          6.16         10.47         5.08 o
   0  15   9         45.54         62.49        11.78 o
   1  15   9          5.93          6.95         3.72 o
   2  15   9         21.29         11.97         3.95 o
   3  15   9         39.36         38.84         9.07 o
   4  15   9          7.47          6.99         5.29 o
   5  15   9          8.05          6.09         5.20 o
  -4  16   9          2.14          5.75         5.04 o
  -3  16   9          1.20          4.02         3.39 o
  -2  16   9          4.19          8.11         5.56 o
  -1  16   9          6.22          8.24         4.70 o
   0  16   9          0.36          7.05         5.23 o
   1  16   9          6.14          6.68         3.91 o
   2  16   9          4.01          3.35         4.29 o
   3  16   9          1.21          8.99         5.64 o
   4  16   9          2.09          4.60         6.69 o
   0   0  10        289.23        279.21         7.48 o
   1   0  10       1492.29       1449.34        21.88 o
   2   0  10          8.04          6.20         1.98 o
   3   0  10         60.11         53.63         6.81 o
   4   0  10        426.41        424.91         9.45 o
   5   0  10        825.80        918.59        11.13 o
   6   0  10         26.90         24.48         3.27 o
   7   0  10         78.06         74.50         3.74 o
   8   0  10          0.23          5.83         2.45 o
   9   0  10         20.14         21.35         3.91 o
  10   0  10          7.77          8.47         3.28 o
  11   0  10         35.72         28.84         6.82 o
 -11   1  10          1.48          2.09         2.98 o
 -10   1  10         22.20         25.14         4.54 o
  -9   1  10          5.02          5.20         2.88 o
  -8   1  10          7.21         11.12         2.68 o
  -7   1  10          1.11          2.11         1.03 o
  -6   1  10         45.14         51.40         3.55 o
  -5   1  10         30.30         27.33         2.48 o
  -4   1  10         71.82         67.37         3.42 o
  -3   1  10         11.23         11.57         3.86 o
  -2   1  10        274.50        268.20        11.48 o
  -1   1  10         27.46         15.99         5.06 o
   0   1  10       1050.11       1149.28        12.85 o
   1   1  10         26.27         20.09         2.39 o
   2   1  10        264.86        265.89         3.79 o
   3   1  10         10.83          9.41         1.79 o
   4   1  10         73.06         74.01         3.17 o
   5   1  10         30.91         27.69         2.23 o
   6   1  10         46.18         47.53         3.37 o
   7   1  10          1.29          4.23         2.01 o
   8   1  10          7.83          7.35         2.83 o
   9   1  10          5.00          9.35         3.22 o
  10   1  10         22.13         21.51         4.95 o
 -11   2  10          0.26          3.14         4.03 o
 -10   2  10         29.14         20.63         4.34 o
  -9   2  10         24.98         23.58         6.58 o
  -8   2  10         51.57         49.34         3.31 o
  -7   2  10          7.12         11.74         2.49 o
  -6   2  10         49.21         48.18         3.43 o
  -5   2  10         28.18         23.35         2.63 o
  -4   2  10        342.14        343.82         4.90 o
  -3   2  10         11.48         18.11         2.24 o
  -2   2  10         33.39         30.44         2.22 o
  -1   2  10        291.73        296.08         5.22 o
   0   2  10        797.09        834.46         7.30 o
   1   2  10        297.50        304.54         5.20 o
   2   2  10         34.17         34.39         2.25 o
   3   2  10         11.21          9.18         1.55 o
   4   2  10        342.81        324.93         6.58 o
   5   2  10         28.00         25.98         1.98 o
   6   2  10         48.02         48.47         5.43 o
   7   2  10          6.60          6.39         1.97 o
   8   2  10         50.89         57.51         4.01 o
   9   2  10         24.54         22.92         5.03 o
  10   2  10         29.08         21.02         8.51 o
 -10   3  10         30.33         23.53         4.78 o
  -9   3  10         41.35         37.45         4.91 o
  -8   3  10         59.72         62.19         3.71 o
  -7   3  10         83.11         83.08         5.69 o
  -6   3  10        204.04        224.72         4.78 o
  -5   3  10         54.71         47.66         2.56 o
  -4   3  10        125.34        109.62         3.14 o
  -3   3  10         18.78         15.59         1.76 o
  -2   3  10        699.49        722.63         6.43 o
  -1   3  10        383.30        377.55         6.54 o
   0   3  10        149.28        176.40         4.36 o
   1   3  10        378.66        364.56         8.55 o
   2   3  10        702.56        706.50        13.93 o
   3   3  10         19.72         15.66         1.87 o
   4   3  10        127.29        116.90         3.09 o
   5   3  10         53.35         50.41         2.85 o
   6   3  10        206.52        206.03         3.94 o
   7   3  10         81.37         87.04         3.15 o
   8   3  10         58.39         69.55         7.27 o
   9   3  10         42.01         35.26         5.36 o
  10   3  10         30.60         17.36         6.90 o
 -10   4  10          7.02          6.04         3.14 o
  -9   4  10         31.04         26.90         4.10 o
  -8   4  10          1.66          2.59         1.57 o
  -7   4  10         38.57         42.50         3.15 o
  -6   4  10         68.73         64.03         2.65 o
  -5   4  10        502.42        505.60         6.95 o
  -4   4  10          9.67          8.08         1.67 o
  -3   4  10        354.83        332.37         5.03 o
  -2   4  10         20.69         19.94         3.43 o
  -1   4  10        675.67        692.72        15.10 o
   0   4  10        266.32        267.10         5.18 o
   1   4  10        677.06        700.00        10.26 o
   2   4  10         21.47         27.48         4.57 o
   3   4  10        353.86        335.62         6.50 o
   4   4  10          9.92         12.26         1.55 o
   5   4  10        499.81        485.19         6.21 o
   6   4  10         69.21         65.64         3.79 o
   7   4  10         39.70         38.15         3.34 o
   8   4  10          1.73          1.29         1.63 o
   9   4  10         31.56         27.55         7.33 o
  10   4  10          7.32         10.21         6.07 o
 -10   5  10          4.67          6.49         3.43 o
  -9   5  10         18.86         17.15         3.58 o
  -8   5  10         55.48         56.45         5.71 o
  -7   5  10         58.37         53.57         3.12 o
  -6   5  10         39.40         40.69         2.40 o
  -5   5  10        272.06        267.09         7.27 o
  -4   5  10         90.37         93.11         4.38 o
  -3   5  10        129.90        142.28         5.77 o
  -2   5  10        314.90        317.25         4.34 o
  -1   5  10        130.51        135.04         6.27 o
   0   5  10         51.57         41.05         2.99 o
   1   5  10        130.96        151.34         4.80 o
   2   5  10        316.33        316.36         9.91 o
   3   5  10        128.56        134.72         7.02 o
   4   5  10         90.71         89.64         7.32 o
   5   5  10        272.22        253.80         7.62 o
   6   5  10         39.06         42.31         2.69 o
   7   5  10         57.68         51.56         4.29 o
   8   5  10         55.92         48.92         8.71 o
   9   5  10         19.28         18.31         4.93 o
  10   5  10          4.58          5.32         6.15 o
 -10   6  10          3.73          7.16         4.46 o
  -9   6  10         21.13         22.85         3.94 o
  -8   6  10          4.95          5.72         2.34 o
  -7   6  10         48.40         50.94         2.93 o
  -6   6  10         35.83         33.84         2.35 o
  -5   6  10         15.74         14.91         1.98 o
  -4   6  10        231.00        229.75         7.69 o
  -3   6  10        499.62        512.89        10.62 o
  -2   6  10         59.52         54.66         3.84 o
  -1   6  10        854.11        847.69        31.67 o
   0   6  10        165.63        143.27         4.38 o
   1   6  10        850.90        846.19        16.40 o
   2   6  10         57.80         49.08         4.52 o
   3   6  10        501.02        515.00         8.89 o
   4   6  10        231.72        238.94         4.46 o
   5   6  10         14.05          9.53         1.52 o
   6   6  10         35.89         35.54         2.70 o
   7   6  10         48.10         47.10         4.38 o
   8   6  10          5.21          6.02         3.19 o
   9   6  10         20.64         20.67         4.66 o
  10   6  10          3.67          5.08         6.98 o
 -10   7  10         24.02         23.58         8.14 o
  -9   7  10          9.44          4.43         2.68 o
  -8   7  10         37.91         35.61         3.52 o
  -7   7  10         60.60         62.12         3.47 o
  -6   7  10         32.68         26.18         2.28 o
  -5   7  10        187.07        187.95         6.20 o
  -4   7  10         65.37         65.41         2.83 o
  -3   7  10         45.70         43.32         3.35 o
  -2   7  10        359.70        352.91         7.55 o
  -1   7  10        190.40        194.91         6.74 o
   0   7  10        617.59        645.24         9.81 o
   1   7  10        187.70        173.14         4.37 o
   2   7  10        362.16        350.53        15.51 o
   3   7  10         44.17         41.47         3.59 o
   4   7  10         60.99         60.89         2.74 o
   5   7  10        188.56        196.96         5.78 o
   6   7  10         33.28         32.15         3.54 o
   7   7  10         60.27         65.69         5.07 o
   8   7  10         37.43         35.53         5.90 o
   9   7  10          9.57          5.46         3.16 o
  -9   8  10          8.65          7.44         3.92 o
  -8   8  10          5.23          5.07         2.65 o
  -7   8  10          5.95          4.76         2.30 o
  -6   8  10          2.12          2.73         1.23 o
  -5   8  10         24.96         20.01         2.17 o
  -4   8  10         70.72         70.46         2.79 o
  -3   8  10         23.78         26.11         2.18 o
  -2   8  10        230.34        219.11         4.40 o
  -1   8  10         87.91         96.99         5.87 o
   0   8  10         48.30         44.67         3.89 o
   1   8  10         89.09         98.13         4.14 o
   2   8  10        229.71        215.95         3.98 o
   3   8  10         24.33         26.10         3.05 o
   4   8  10         71.87         73.74         3.75 o
   5   8  10         25.41         18.56         2.73 o
   6   8  10          2.22          4.53         2.45 o
   7   8  10          6.19          5.89         3.07 o
   8   8  10          5.34          5.20         3.72 o
   9   8  10          8.72         12.51         5.54 o
  -9   9  10          1.26          5.18         6.51 o
  -8   9  10          8.68          9.00         3.20 o
  -7   9  10          3.87          4.49         2.37 o
  -6   9  10         29.90         27.35         2.79 o
  -5   9  10          3.02          3.52         1.70 o
  -4   9  10         68.11         68.33         3.41 o
  -3   9  10         32.29         25.83         3.24 o
  -2   9  10         65.18         66.35         4.33 o
  -1   9  10         45.89         54.64         3.99 o
   0   9  10         39.57         32.19         7.34 o
   1   9  10         46.58         54.93         4.51 o
   2   9  10         65.94         67.38         2.95 o
   3   9  10         32.68         34.53         3.77 o
   4   9  10         66.67         72.91         4.16 o
   5   9  10          2.91          4.28         2.10 o
   6   9  10         30.46         36.02         4.50 o
   7   9  10          3.67          3.40         3.85 o
   8   9  10          8.55          7.27         3.78 o
   9   9  10          1.24          3.86         4.52 o
  -8  10  10          0.16          3.77         2.87 o
  -7  10  10         52.58         51.69         4.22 o
  -6  10  10         27.74         27.79         3.07 o
  -5  10  10         73.21         83.62         5.77 o
  -4  10  10         26.73         26.59         2.93 o
  -3  10  10        220.20        249.27         9.52 o
  -2  10  10        120.92        118.02         4.36 o
  -1  10  10          4.89          7.99         4.09 o
   0  10  10          0.01          2.01         1.21 o
   1  10  10          4.19          8.71         2.21 o
   2  10  10        122.02        129.51         6.60 o
   3  10  10        218.04        244.53         7.40 o
   4  10  10         26.89         23.23         4.26 o
   5  10  10         75.28         81.73         5.03 o
   6  10  10         27.54         15.54         5.24 o
   7  10  10         53.06         45.04         8.41 o
   8  10  10          0.20          2.28         2.92 o
   9  10  10         10.51          2.71         4.74 o
  -8  11  10          3.98          1.95         4.48 o
  -7  11  10          7.44          6.78         3.05 o
  -6  11  10         25.67         29.20         3.54 o
  -5  11  10          5.22          9.15         2.64 o
  -4  11  10         48.82         46.01         3.72 o
  -3  11  10         37.94         32.13         3.52 o
  -2  11  10        103.05        118.52         5.08 o
  -1  11  10         10.81          6.33         1.98 o
   0  11  10         14.18         12.36         2.65 o
   1  11  10         10.79          6.72         3.06 o
   2  11  10        102.07        111.22         6.24 o
   3  11  10         38.60         35.60         4.74 o
   4  11  10         48.91         49.11        10.05 o
   5  11  10          5.02          4.69         2.88 o
   6  11  10         25.63         25.92         5.99 o
   7  11  10          7.19         11.02         5.93 o
   8  11  10          4.07          5.89         5.02 o
  -7  12  10          8.40          5.84         2.96 o
  -6  12  10         10.28          6.70         2.84 o
  -5  12  10          2.50          3.60         2.32 o
  -4  12  10          2.51          3.23         2.52 o
  -3  12  10         20.60         21.89         3.40 o
  -2  12  10         15.59         11.13         4.22 o
  -1  12  10         62.94         58.85         8.45 o
   0  12  10          1.74          6.68         2.96 o
   1  12  10         62.68         60.32         5.29 o
   2  12  10         15.62         21.02         5.09 o
   3  12  10         20.90         21.49         4.46 o
   4  12  10          2.59          3.87         3.13 o
   5  12  10          2.25          2.74         3.14 o
   6  12  10         10.33          5.01         5.28 o
   7  12  10          8.62          7.53         4.70 o
   8  12  10          7.80          5.51         4.57 o
  -7  13  10          3.58          5.76         4.15 o
  -6  13  10         29.67         31.13         3.91 o
  -5  13  10          3.55          4.04         2.07 o
  -4  13  10         14.03          8.95         3.51 o
  -3  13  10         26.62         18.19         3.14 o
  -2  13  10        111.15        136.16         7.37 o
  -1  13  10         11.38         21.14         4.88 o
   0  13  10        105.25        116.35         6.50 o
   1  13  10         11.65         12.35         3.83 o
   2  13  10        110.11        130.18        17.99 o
   3  13  10         25.92         26.29         4.64 o
   4  13  10         13.33         14.24         4.41 o
   5  13  10          3.41          4.45         4.16 o
   6  13  10         29.99         24.96         7.38 o
   7  13  10          3.64          2.36         3.27 o
  -6  14  10          5.72          3.62         2.90 o
  -5  14  10         12.30          9.80         2.74 o
  -4  14  10          1.71          5.12         3.19 o
  -3  14  10         31.44         25.57        14.37 o
  -2  14  10         12.06          8.14         3.83 o
  -1  14  10         15.42         16.86        10.10 o
   0  14  10         43.55         50.10         7.84 o
   1  14  10         15.50         20.58         4.38 o
   2  14  10         11.81         10.62         3.81 o
   3  14  10         30.39         30.69         6.15 o
   4  14  10          1.63          4.86         4.01 o
   5  14  10         12.05          5.34         4.15 o
  -5  15  10          2.33          4.29         2.65 o
  -4  15  10          1.79          3.05         4.28 o
  -3  15  10          1.55          5.27         4.37 o
  -2  15  10         11.93         25.12        10.57 o
  -1  15  10          1.24          2.70         3.23 o
   0  15  10         29.01         26.07        10.87 o
   1  15  10          1.24          5.43         4.06 o
   2  15  10         12.16         15.99         4.86 o
   3  15  10          1.50          3.07         3.21 o
   4  15  10          1.81          4.27         4.45 o
   5  15  10          2.33          4.53         4.82 o
  -4  16  10          3.91          5.26         6.42 o
  -2  16  10          2.27          4.30         4.86 o
  -1  16  10         30.64         32.41        15.69 o
   0  16  10         12.28         10.68         5.22 o
   1  16  10         31.32         36.88        11.51 o
   2  16  10          2.19          5.59         6.90 o
   1   0  11        156.10        175.65         4.08 o
   2   0  11         16.93         20.20         2.40 o
   3   0  11          0.75          1.26         1.04 o
   4   0  11         10.17          9.02         3.49 o
   5   0  11        109.21        107.57         6.12 o
   6   0  11         54.99         55.87         3.87 o
   7   0  11          0.02          3.06         1.54 o
   8   0  11         30.32         31.45         3.40 o
   9   0  11         43.20         48.32         8.46 o
  10   0  11          1.39          2.59         2.89 o
  11   0  11          2.83         10.21         6.59 o
 -11   1  11          0.03          2.24         3.32 o
 -10   1  11         19.51         23.63         4.89 o
  -9   1  11          5.09          4.79         2.61 o
  -8   1  11         44.67         43.16         3.66 o
  -7   1  11         37.58         41.44         4.58 o
  -6   1  11        210.98        211.48         5.75 o
  -5   1  11        175.63        172.11         4.19 o
  -4   1  11        151.39        159.82         4.32 o
  -3   1  11         30.78         25.55         2.77 o
  -2   1  11        275.00        265.05        10.45 o
  -1   1  11        178.43        183.32         5.98 o
   0   1  11         81.94         73.41         4.52 o
   1   1  11        179.96        191.20         4.63 o
   2   1  11        282.42        279.41         8.61 o
   3   1  11         30.98         29.59         3.13 o
   4   1  11        144.95        151.15         4.73 o
   5   1  11        174.17        154.52         7.59 o
   6   1  11        213.57        216.78         6.30 o
   7   1  11         37.59         42.21         3.82 o
   8   1  11         44.76         39.53         3.31 o
   9   1  11          5.31          9.01         3.43 o
  10   1  11         19.59         21.58         6.49 o
 -10   2  11          4.18          2.90         2.47 o
  -9   2  11         61.39         62.16         5.47 o
  -8   2  11         55.52         58.18         3.58 o
  -7   2  11         91.55         93.88         5.09 o
  -6   2  11        125.73        140.33         4.83 o
  -5   2  11        255.71        236.33        10.23 o
  -4   2  11         44.16         45.97         3.53 o
  -3   2  11        353.44        336.59         8.61 o
  -2   2  11        324.47        349.73        12.88 o
  -1   2  11       1046.42       1052.93         9.82 o
   0   2  11        109.88        116.31         3.87 o
   1   2  11       1050.00       1050.62        12.59 o
   2   2  11        324.60        342.99         3.94 o
   3   2  11        352.29        330.03         5.10 o
   4   2  11         44.60         39.87         2.88 o
   5   2  11        256.56        244.76         4.51 o
   6   2  11        125.78        135.34         4.34 o
   7   2  11         93.29        101.69         4.24 o
   8   2  11         55.15         67.12         6.15 o
   9   2  11         61.84         82.87         5.75 o
  10   2  11          4.21          9.15         4.56 o
 -10   3  11          0.35          3.19         2.87 o
  -9   3  11         27.29         28.38         4.24 o
  -8   3  11         13.82          8.39         3.33 o
  -7   3  11         59.67         66.39         4.01 o
  -6   3  11         40.51         35.37         3.43 o
  -5   3  11        116.11        111.97         3.34 o
  -4   3  11        120.17        118.64         3.51 o
  -3   3  11        277.08        287.75         5.01 o
  -2   3  11         53.56         56.73         3.07 o
  -1   3  11        680.33        679.17         8.26 o
   0   3  11        181.25        182.08         3.28 o
   1   3  11        680.61        672.56         9.83 o
   2   3  11         52.06         54.47         3.47 o
   3   3  11        275.68        288.83         6.34 o
   4   3  11        119.10        122.66         3.16 o
   5   3  11        117.42        109.12         2.59 o
   6   3  11         39.35         33.59         2.17 o
   7   3  11         58.50         53.69         3.38 o
   8   3  11         14.05         12.51         4.29 o
   9   3  11         27.02         28.35         6.59 o
  10   3  11          0.40          6.96         7.64 o
 -10   4  11          5.13          3.94         3.33 o
  -9   4  11         13.43         13.00         3.52 o
  -8   4  11          9.46          5.95         2.46 o
  -7   4  11         41.42         39.68         3.57 o
  -6   4  11          4.42          6.69         2.37 o
  -5   4  11        147.24        162.68         5.26 o
  -4   4  11        128.00        128.55         3.44 o
  -3   4  11         66.20         61.25         4.68 o
  -2   4  11         12.92         13.12         1.95 o
  -1   4  11        656.68        673.85        14.36 o
   0   4  11         27.09         24.76         3.23 o
   1   4  11        658.66        665.07        13.34 o
   2   4  11         12.86         12.18         2.85 o
   3   4  11         63.11         57.02         8.16 o
   4   4  11        128.73        127.14         4.71 o
   5   4  11        146.11        146.28         4.67 o
   6   4  11          4.46          3.47         1.55 o
   7   4  11         43.56         36.53         3.32 o
   8   4  11          9.14          7.96         5.06 o
   9   4  11         13.07         12.06         6.13 o
  10   4  11          5.19          8.54         6.65 o
 -10   5  11         31.28         31.14         5.39 o
  -9   5  11          2.76          5.56         3.17 o
  -8   5  11          4.31          5.04         1.98 o
  -7   5  11         27.58         28.19         2.92 o
  -6   5  11        112.30        117.90         3.62 o
  -5   5  11          8.71         15.51         2.98 o
  -4   5  11        701.96        756.07         6.77 o
  -3   5  11         96.36         88.07         3.32 o
  -2   5  11        852.04        905.08         6.84 o
  -1   5  11        133.84        115.26         7.01 o
   0   5  11        534.28        573.34         7.65 o
   1   5  11        133.98        115.20         3.99 o
   2   5  11        849.29        882.67         8.36 o
   3   5  11         95.80         91.52         9.18 o
   4   5  11        691.32        711.23        14.78 o
   5   5  11          8.86         10.79         2.10 o
   6   5  11        116.60        123.94         4.16 o
   7   5  11         27.75         26.52         3.10 o
   8   5  11          4.02          7.13         4.99 o
   9   5  11          2.82         11.21         6.17 o
 -10   6  11          1.26          4.64         6.80 o
  -9   6  11         13.20         12.78         4.06 o
  -8   6  11          2.45          4.43         1.96 o
  -7   6  11         49.62         44.43         3.61 o
  -6   6  11          7.84          4.07         1.33 o
  -5   6  11         20.94         19.33         2.08 o
  -4   6  11         15.83         13.04         1.76 o
  -3   6  11        490.62        492.35         9.37 o
  -2   6  11        153.92        170.37         3.84 o
  -1   6  11         54.72         51.69         3.71 o
   0   6  11         95.23        101.10         4.03 o
   1   6  11         52.07         55.07         5.11 o
   2   6  11        153.66        154.73         5.34 o
   3   6  11        482.06        487.94        19.49 o
   4   6  11         15.55         11.84         4.94 o
   5   6  11         20.70         22.88         2.10 o
   6   6  11          8.23          7.94         2.04 o
   7   6  11         50.86         41.11         5.76 o
   8   6  11          2.43          3.94         4.18 o
   9   6  11         13.30         13.55         8.04 o
  -9   7  11         21.66         17.29         3.57 o
  -8   7  11         40.81         42.89         3.61 o
  -7   7  11          5.89          6.40         2.17 o
  -6   7  11         14.12          9.85         1.84 o
  -5   7  11         24.03         22.82         2.30 o
  -4   7  11         21.22         19.84         2.53 o
  -3   7  11        209.50        201.84         5.70 o
  -2   7  11        158.96        157.20         6.00 o
  -1   7  11        128.15        121.86         5.50 o
   0   7  11         36.21         31.45         3.74 o
   1   7  11        128.72        119.46         5.01 o
   2   7  11        161.06        148.89         5.86 o
   3   7  11        208.50        194.78         9.43 o
   4   7  11         21.74         19.93         2.43 o
   5   7  11         24.55         25.10         2.13 o
   6   7  11         13.39          9.23         1.99 o
   7   7  11          5.81          4.57         2.56 o
   8   7  11         40.28         38.93         8.02 o
   9   7  11         21.74         13.59         6.86 o
  -9   8  11         25.21         16.43         6.02 o
  -8   8  11          0.52          2.49         2.33 o
  -7   8  11        103.51        110.99         4.51 o
  -6   8  11          0.26          2.80         1.60 o
  -5   8  11         22.05         21.46         2.65 o
  -4   8  11          3.72          3.69         1.85 o
  -3   8  11        164.04        173.37         6.11 o
  -2   8  11         54.86         56.59         3.55 o
  -1   8  11        287.42        298.86        20.89 o
   0   8  11        103.52         93.99         3.73 o
   1   8  11        293.02        307.82         7.48 o
   2   8  11         54.91         49.30         2.95 o
   3   8  11        170.31        167.12         4.68 o
   4   8  11          3.79          4.41         1.74 o
   5   8  11         23.65         20.76         2.90 o
   6   8  11          0.24          2.23         1.68 o
   7   8  11        103.31        116.94         5.78 o
   8   8  11          0.54          2.41         3.01 o
   9   8  11         24.69         19.89         6.82 o
  -8   9  11          8.89          5.92         3.04 o
  -7   9  11          4.29          3.27         2.11 o
  -6   9  11         44.96         53.97         3.43 o
  -5   9  11         17.62         12.86         2.62 o
  -4   9  11        175.92        191.88         4.74 o
  -3   9  11         21.34         16.92         2.79 o
  -2   9  11         24.58         29.16         7.77 o
  -1   9  11          4.33          4.19         1.72 o
   0   9  11        550.18        623.73        20.27 o
   1   9  11          4.30          5.50         1.53 o
   2   9  11         25.76         26.65         2.64 o
   3   9  11         21.55         14.63         3.49 o
   4   9  11        174.71        182.54         4.97 o
   5   9  11         17.83         15.81         3.75 o
   6   9  11         45.24         48.31         4.19 o
   7   9  11          4.33          4.29         4.56 o
   8   9  11          8.75         13.74         8.39 o
  -8  10  11          0.43          1.18         1.98 o
  -7  10  11          9.20          8.67         2.93 o
  -6  10  11         19.61         18.08         2.68 o
  -5  10  11         10.53         12.15         2.78 o
  -4  10  11          4.96          4.80         1.96 o
  -3  10  11         23.41         26.72         3.89 o
  -2  10  11          5.04          5.78         1.57 o
  -1  10  11         54.05         50.30         6.07 o
   0  10  11          3.85          2.85         1.45 o
   1  10  11         53.36         51.97         3.62 o
   2  10  11          4.90          5.27         3.07 o
   3  10  11         23.42         32.30         9.51 o
   4  10  11          4.93          3.45         2.86 o
   5  10  11         10.36          3.42         4.16 o
   6  10  11         19.44         14.04         3.30 o
   7  10  11          9.11         11.39         6.28 o
   8  10  11          0.37          4.83         7.54 o
  -8  11  11          5.31          1.76         4.29 o
  -7  11  11          0.47          3.00         2.45 o
  -6  11  11         20.69         15.28         2.87 o
  -5  11  11          5.25          6.32         2.33 o
  -4  11  11         36.33         39.49         3.82 o
  -3  11  11          1.68          5.36         1.86 o
  -2  11  11         71.59         73.18         4.43 o
  -1  11  11         10.50          5.09         2.15 o
   0  11  11        140.30        148.29         7.35 o
   1  11  11         10.73          8.66         2.84 o
   2  11  11         71.46         78.74         6.12 o
   3  11  11          1.63          3.66         2.70 o
   4  11  11         36.99         40.02         7.87 o
   5  11  11          5.20          5.06         4.14 o
   6  11  11         20.87         16.95         7.21 o
   7  11  11          0.48          4.81         6.90 o
   8  11  11          5.37          6.13         7.52 o
  -7  12  11         13.38          8.65         4.19 o
  -6  12  11          8.85          7.42         2.74 o
  -5  12  11         10.47          9.18         2.96 o
  -4  12  11         10.22          7.27         3.10 o
  -3  12  11         54.44         61.92         3.85 o
  -2  12  11         37.96         44.14         4.24 o
  -1  12  11         77.70         77.98         4.61 o
   0  12  11         10.29          4.89         3.01 o
   1  12  11         77.78         90.52         6.48 o
   2  12  11         38.13         38.70         4.81 o
   3  12  11         53.40         53.04         5.74 o
   4  12  11         10.05          6.25         2.78 o
   5  12  11         10.33          7.75         5.41 o
   6  12  11          8.80          9.14         6.11 o
   7  12  11         13.42         10.86         7.81 o
  -7  13  11          3.11          3.11         4.89 o
  -6  13  11          7.33          6.33         3.04 o
  -5  13  11          7.27          7.01         2.97 o
  -4  13  11          2.07          5.67         2.89 o
  -3  13  11          1.92          2.05         2.08 o
  -2  13  11         19.54         24.45         5.40 o
  -1  13  11         13.69         16.71         6.55 o
   0  13  11          3.19          4.72         3.62 o
   1  13  11         13.69         13.37         4.64 o
   2  13  11         19.64         20.58         4.33 o
   3  13  11          1.93          3.45         3.55 o
   4  13  11          2.04          4.64         3.55 o
   5  13  11          7.09          4.56         5.59 o
   6  13  11          7.30          3.92         5.93 o
   7  13  11          2.97          2.92         6.67 o
  -5  14  11          2.19          3.75         2.30 o
  -4  14  11          1.65          6.40         3.12 o
  -3  14  11         59.34         75.22         8.39 o
  -2  14  11          6.77          5.80         4.26 o
  -1  14  11         30.71         38.12         6.85 o
   0  14  11         18.94         11.69         4.99 o
   1  14  11         30.13         41.18         6.51 o
   2  14  11          6.72          9.73         4.46 o
   3  14  11         59.19         51.67         5.97 o
   4  14  11          1.66          1.06         2.26 o
   5  14  11          2.07          2.28         5.08 o
  -4  15  11         33.01         24.10         5.83 o
  -3  15  11          4.66          6.86         5.53 o
  -2  15  11         30.39         29.27         6.67 o
  -1  15  11         14.71         11.66         5.28 o
   0  15  11          1.32          6.28         4.06 o
   1  15  11         14.62          6.82         4.33 o
   2  15  11         29.73         26.05         5.68 o
   3  15  11          4.69          3.02         3.32 o
   4  15  11         32.62         27.41         7.34 o
   5  15  11          0.38          2.86         6.51 o
   0   0  12        274.96        334.65         7.47 o
   1   0  12        814.75        798.33        16.82 o
   2   0  12          0.82          2.74         1.41 o
   3   0  12       1165.60       1160.25        18.00 o
   4   0  12        691.48        717.94        39.88 o
   5   0  12        280.01        281.35         7.03 o
   6   0  12         52.96         64.58         6.71 o
   7   0  12         54.74         58.26        11.50 o
   8   0  12         22.23         25.22         4.22 o
   9   0  12         14.56         13.94         3.33 o
  10   0  12          1.11          5.64         3.65 o
 -10   1  12          5.33          7.72         3.77 o
  -9   1  12          1.43          7.12         3.46 o
  -8   1  12         22.51         19.24         3.08 o
  -7   1  12         58.48         55.84         4.11 o
  -6   1  12         19.37         20.64         2.97 o
  -5   1  12        221.30        239.34         4.74 o
  -4   1  12        280.05        278.62         5.74 o
  -3   1  12        203.41        191.49         7.53 o
  -2   1  12         34.47         24.75         4.18 o
  -1   1  12        130.69        121.02         8.04 o
   0   1  12         34.65         29.54         2.77 o
   1   1  12        130.96        115.49         7.33 o
   2   1  12         34.23         29.29         3.25 o
   3   1  12        205.01        196.02         4.67 o
   4   1  12        276.94        281.43         6.61 o
   5   1  12        220.49        234.05         6.96 o
   6   1  12         19.77         20.10         2.69 o
   7   1  12         59.58         57.89         5.76 o
   8   1  12         23.23         23.69         2.99 o
   9   1  12          1.55          4.41         2.34 o
  10   1  12          5.16         13.06         6.28 o
 -10   2  12          4.47          5.71         3.43 o
  -9   2  12         15.28         12.92         3.90 o
  -8   2  12         24.97         23.99         3.72 o
  -7   2  12          8.14          4.22         1.88 o
  -6   2  12         91.20         93.48         5.43 o
  -5   2  12         31.84         31.44         2.65 o
  -4   2  12         92.72         86.47         7.92 o
  -3   2  12         99.08         81.75         4.88 o
  -2   2  12        166.70        148.52         4.60 o
  -1   2  12        169.36        160.30         5.49 o
   0   2  12        325.97        354.58         5.56 o
   1   2  12        168.86        156.71         7.79 o
   2   2  12        166.55        159.06         3.65 o
   3   2  12        101.57         86.21         2.56 o
   4   2  12         91.42         88.76         2.56 o
   5   2  12         31.14         27.10         2.35 o
   6   2  12         89.73         86.38         3.88 o
   7   2  12          7.81          5.97         2.20 o
   8   2  12         25.42         30.23         3.28 o
   9   2  12         15.14         21.86         5.24 o
  10   2  12          4.55         13.47         7.87 o
 -10   3  12         20.71         12.62         4.21 o
  -9   3  12         31.71         44.43         4.95 o
  -8   3  12         90.45        103.10         4.98 o
  -7   3  12         27.90         29.39         3.48 o
  -6   3  12         49.02         44.70         4.47 o
  -5   3  12         43.33         40.13         2.84 o
  -4   3  12         52.72         45.51         2.80 o
  -3   3  12          1.20          1.45         0.88 o
  -2   3  12        201.92        190.26         8.07 o
  -1   3  12        670.75        692.82         7.06 o
   0   3  12       1045.14        996.82        18.40 o
   1   3  12        669.99        670.02        17.01 o
   2   3  12        203.70        193.93         8.07 o
   3   3  12          0.98          3.06         1.00 o
   4   3  12         48.87         38.52         2.11 o
   5   3  12         44.68         36.33         2.44 o
   6   3  12         47.26         45.56         3.30 o
   7   3  12         27.65         26.04         4.90 o
   8   3  12         91.40         78.13         8.35 o
   9   3  12         32.34         37.50         5.66 o
 -10   4  12          3.80          5.44         3.52 o
  -9   4  12         31.91         33.03         5.12 o
  -8   4  12          2.12          5.71         2.72 o
  -7   4  12         20.41         20.40         3.15 o
  -6   4  12         67.61         70.71         6.46 o
  -5   4  12         28.68         31.27         2.91 o
  -4   4  12         24.15         20.56         2.17 o
  -3   4  12        150.97        149.75         3.77 o
  -2   4  12        276.70        281.70         6.42 o
  -1   4  12        486.29        480.65         8.44 o
   0   4  12       1523.99       1592.39        27.99 o
   1   4  12        483.07        472.41         8.39 o
   2   4  12        275.89        278.38         5.23 o
   3   4  12        147.83        148.35         4.88 o
   4   4  12         25.27         23.08         2.42 o
   5   4  12         28.59         32.02         2.21 o
   6   4  12         65.79         56.01         5.07 o
   7   4  12         19.72         18.91         3.75 o
   8   4  12          1.86          2.03         2.71 o
   9   4  12         32.62         32.46        10.07 o
 -10   5  12          2.04          2.49         5.37 o
  -9   5  12          5.07          5.29         2.92 o
  -8   5  12          1.04          3.09         2.01 o
  -7   5  12          7.62          7.29         2.20 o
  -6   5  12         13.65         12.27         2.13 o
  -5   5  12         15.46         15.26         2.28 o
  -4   5  12         25.44         24.40         2.41 o
  -3   5  12         38.08         40.34         3.50 o
  -2   5  12         56.09         49.99         3.60 o
  -1   5  12        104.34         99.61         4.11 o
   0   5  12          4.63          1.92         1.42 o
   1   5  12        105.09         93.30         4.14 o
   2   5  12         56.47         54.42         3.57 o
   3   5  12         38.53         36.28         3.78 o
   4   5  12         25.14         21.41         2.10 o
   5   5  12         15.17         13.58         1.95 o
   6   5  12         13.67          7.14         1.54 o
   7   5  12          7.54          6.79         3.04 o
   9   5  12          4.96          5.53         5.99 o
 -10   6  12          1.40          5.18         6.07 o
  -9   6  12          1.45          7.05         3.49 o
  -8   6  12         22.54         20.88         2.99 o
  -7   6  12         24.22         29.02         3.18 o
  -6   6  12          6.04          5.43         1.73 o
  -5   6  12        238.20        247.38         5.16 o
  -4   6  12         60.18         60.36         3.07 o
  -3   6  12         79.48         87.53         5.53 o
  -2   6  12        199.06        189.10         9.16 o
  -1   6  12         29.45         28.34         4.57 o
   0   6  12        426.25        428.92         7.23 o
   1   6  12         31.82         26.64         3.19 o
   2   6  12        197.66        185.43         5.55 o
   3   6  12         81.91         87.95         4.14 o
   4   6  12         59.41         59.85         3.73 o
   5   6  12        240.90        238.37         7.20 o
   6   6  12          5.84          8.10         2.58 o
   7   6  12         23.99         34.27         7.35 o
   9   6  12          1.46          1.80         5.18 o
  -9   7  12          9.11          6.21         3.99 o
  -8   7  12         15.32         12.79         2.71 o
  -7   7  12         12.04         11.13         2.58 o
  -6   7  12         87.05         87.58         3.43 o
  -5   7  12         20.15         13.99         1.97 o
  -4   7  12        188.52        204.15         5.56 o
  -3   7  12         81.23         87.87         3.13 o
  -2   7  12         73.51         91.92         3.41 o
  -1   7  12         64.43         61.70         8.02 o
   0   7  12        826.05        897.02        15.92 o
   1   7  12         64.46         56.79         3.82 o
   2   7  12         71.94         77.43         3.72 o
   3   7  12         83.86         83.81         4.15 o
   4   7  12        190.59        207.40         4.72 o
   5   7  12         21.04         19.67         2.13 o
   6   7  12         86.72         92.59         5.96 o
   7   7  12         12.37         10.57         5.76 o
   9   7  12          9.08          7.06         7.71 o
  -9   8  12          5.24          5.59         6.26 o
  -8   8  12          1.73          4.61         2.40 o
  -7   8  12         10.26          9.75         2.74 o
  -6   8  12          0.70          3.11         1.88 o
  -5   8  12         30.13         29.83         3.45 o
  -4   8  12         17.51         16.78         2.50 o
  -3   8  12          8.86          9.20         2.11 o
  -2   8  12         20.56         20.60         4.29 o
  -1   8  12         32.65         35.54         3.35 o
   0   8  12          2.53          9.13         2.31 o
   1   8  12         32.26         32.57         3.03 o
   2   8  12         20.62         17.80         3.10 o
   3   8  12          8.57          7.85         4.30 o
   4   8  12         17.74         17.81         4.10 o
   5   8  12         30.26         23.48         4.79 o
   6   8  12          0.71          2.81         2.30 o
   7   8  12         10.31          4.79         4.85 o
  -8   9  12          6.39          5.33         2.85 o
  -7   9  12          5.25          5.98         2.97 o
  -6   9  12         12.05         11.93         2.91 o
  -5   9  12         13.93          9.79         2.06 o
  -4   9  12         52.89         57.70         3.36 o
  -3   9  12         48.04         48.64         3.79 o
  -2   9  12         80.43         87.26         8.36 o
  -1   9  12         63.96         56.75         3.58 o
   0   9  12         78.43         88.99         4.31 o
   1   9  12         66.01         63.48         4.82 o
   2   9  12         78.88         81.92         3.69 o
   3   9  12         46.92         39.10         6.07 o
   4   9  12         51.48         49.34         6.51 o
   5   9  12         13.92         17.90         4.39 o
   6   9  12         12.06          9.47         2.74 o
  -8  10  12          3.51          8.54         5.17 o
  -7  10  12         13.42         11.48         3.20 o
  -6  10  12         10.04          9.12         2.72 o
  -5  10  12         43.01         42.86         3.82 o
  -4  10  12         20.42         18.93         2.67 o
  -3  10  12         87.61         85.14         4.58 o
  -2  10  12         42.60         49.01         4.04 o
  -1  10  12        122.95        133.91         5.96 o
   0  10  12          1.19          2.07         1.50 o
   1  10  12        122.36        152.90         5.08 o
   2  10  12         43.01         40.96         3.97 o
   3  10  12         87.32         94.11         4.69 o
   4  10  12         20.19         14.61         3.19 o
   5  10  12         43.27         45.83         7.27 o
   6  10  12         10.45          8.29         3.70 o
   8  10  12          3.43          1.70         3.58 o
  -7  11  12          2.37          1.67         2.01 o
  -6  11  12         14.16         13.28         2.95 o
  -5  11  12         12.26         10.61         2.88 o
  -4  11  12         29.42         31.37         3.44 o
  -3  11  12         27.63         32.54         3.95 o
  -2  11  12         12.95         13.51         2.92 o
  -1  11  12          8.78          4.62         2.44 o
   0  11  12         47.25         37.17         3.29 o
   1  11  12          8.96          4.86         2.41 o
   2  11  12         12.28         11.40         3.74 o
   3  11  12         27.43         26.52         5.97 o
   4  11  12         29.34         25.56         4.30 o
   5  11  12         12.43          9.90         4.08 o
   6  11  12         14.45         14.07         4.88 o
  -7  12  12         10.75          5.57         4.53 o
  -6  12  12          3.64          4.24         2.58 o
  -5  12  12          0.68          2.45         2.13 o
  -4  12  12          6.01          4.35         2.27 o
  -3  12  12         25.50         27.87         3.88 o
  -2  12  12          5.26          5.49         2.18 o
  -1  12  12         16.12         12.12         5.60 o
   0  12  12          9.35          5.50         3.08 o
   1  12  12         16.36         17.72         3.85 o
   2  12  12          5.11          3.88         2.44 o
   3  12  12         25.38         24.98         5.14 o
   4  12  12          5.72          9.58         4.22 o
   5  12  12          0.62          0.39         1.97 o
   6  12  12          3.81          6.28         6.19 o
  -6  13  12          3.18          4.95         2.90 o
  -5  13  12         12.61          7.07         3.27 o
  -4  13  12          7.16          7.13         2.89 o
  -3  13  12         24.81         23.94         5.53 o
  -2  13  12         45.16         48.24         5.55 o
  -1  13  12         35.77         38.30         4.73 o
   0  13  12         72.94        110.96         6.77 o
   1  13  12         35.64         43.63         6.32 o
   2  13  12         45.48         53.81         6.78 o
   3  13  12         24.36         24.35         5.32 o
   4  13  12          6.49          5.74         4.00 o
   5  13  12         12.40          3.94         5.30 o
  -5  14  12          9.89          2.10         2.74 o
  -4  14  12          8.80          9.02         3.64 o
  -3  14  12          6.24          5.48         3.33 o
  -2  14  12          2.68          2.43         3.09 o
  -1  14  12         14.01         11.75         4.37 o
   0  14  12          0.05          3.02         3.44 o
   1  14  12         14.16         18.38         4.66 o
   2  14  12          2.82          4.85         5.25 o
   3  14  12          5.89          6.10         3.59 o
   4  14  12          8.51          4.34         3.41 o
   5  14  12          9.59          6.96         7.96 o
  -3  15  12          3.26         10.98         5.97 o
  -2  15  12          0.10          3.10         2.88 o
  -1  15  12         22.73         23.55         7.73 o
   0  15  12          0.64          4.92         4.50 o
   1  15  12         22.84         11.52         4.76 o
   2  15  12          0.09          3.38         4.43 o
   3  15  12          3.35          3.79         4.02 o
   4  15  12          1.75          2.20         5.16 o
   1   0  13          0.80          6.16         7.59 o
   2   0  13        186.96        180.07         6.58 o
   3   0  13          3.06          8.92         2.60 o
   4   0  13        681.96        730.90        30.11 o
   5   0  13        105.19         96.74         5.97 o
   6   0  13         21.67         19.27         3.12 o
   7   0  13          8.34          7.81         2.36 o
   8   0  13          1.22          5.31         2.05 o
   9   0  13          0.05          6.97         3.65 o
  10   0  13          3.58         14.05         7.93 o
 -10   1  13         12.65         15.52         5.41 o
  -9   1  13         26.19         29.93         4.94 o
  -8   1  13          4.82          4.65         2.27 o
  -7   1  13         50.09         49.13         7.81 o
  -6   1  13          6.42          4.90         2.11 o
  -5   1  13        150.50        146.39         4.46 o
  -4   1  13        142.44        143.55         5.34 o
  -3   1  13        551.72        567.11        19.87 o
  -2   1  13        269.12        274.49         6.17 o
  -1   1  13        376.81        381.84         6.72 o
   0   1  13        290.59        295.62        10.18 o
   1   1  13        377.48        356.48        11.07 o
   2   1  13        262.43        243.52         5.89 o
   3   1  13        538.43        562.50        14.97 o
   4   1  13        143.52        138.94         4.41 o
   5   1  13        152.45        155.17         7.96 o
   6   1  13          7.15          4.79         1.89 o
   7   1  13         52.28         54.65         3.94 o
   8   1  13          4.94          8.29         2.91 o
   9   1  13         26.29         41.48         6.51 o
  10   1  13         12.65         16.30         7.19 o
 -10   2  13         23.63         17.13         4.78 o
  -9   2  13         11.53         12.28         3.79 o
  -8   2  13         31.85         41.11         3.82 o
  -7   2  13          7.30          4.06         2.01 o
  -6   2  13         65.45         65.21         4.74 o
  -5   2  13        176.96        165.94         4.66 o
  -4   2  13         45.25         36.68         3.17 o
  -3   2  13         42.32         37.14         4.11 o
  -2   2  13        881.47        929.82        19.40 o
  -1   2  13       1209.02       1250.67        12.54 o
   0   2  13        776.46        788.62        10.71 o
   1   2  13       1200.75       1225.49         9.72 o
   2   2  13        865.64        885.74        16.24 o
   3   2  13         43.24         40.42         3.50 o
   4   2  13         41.89         38.77         4.24 o
   5   2  13        177.55        169.44         6.07 o
   6   2  13         65.45         63.03         3.91 o
   7   2  13          7.96          5.22         2.43 o
   8   2  13         32.54         26.79         4.10 o
   9   2  13         11.65          5.36         3.89 o
 -10   3  13          9.23          5.19         3.41 o
  -9   3  13          3.99          5.06         2.45 o
  -8   3  13         18.44         16.09         3.09 o
  -7   3  13         14.35          9.61         2.50 o
  -6   3  13         30.38         29.84         9.29 o
  -5   3  13          6.50          9.05         4.13 o
  -4   3  13        123.67        111.01         6.81 o
  -3   3  13          7.68          6.23         2.02 o
  -2   3  13        398.99        397.38         8.15 o
  -1   3  13        347.82        351.70        11.08 o
   0   3  13        160.28        173.51         5.55 o
   1   3  13        346.22        352.00         9.79 o
   2   3  13        395.54        396.79        15.27 o
   3   3  13          8.05          8.78         2.49 o
   4   3  13        121.95        117.17         4.21 o
   5   3  13          6.68          7.13         1.70 o
   6   3  13         31.01         34.11         4.17 o
   7   3  13         14.34         17.07         7.26 o
   8   3  13         17.96         14.19         3.88 o
   9   3  13          4.13          5.65         3.57 o
 -10   4  13          0.92          1.93         4.97 o
  -9   4  13         14.60         17.07         4.46 o
  -8   4  13         24.82         23.12         3.42 o
  -7   4  13         19.65         15.60         2.87 o
  -6   4  13         10.52         14.57        12.40 o
  -5   4  13         20.38         16.22         2.13 o
  -4   4  13         69.21         60.66         3.59 o
  -3   4  13         27.38         22.48         2.13 o
  -2   4  13        711.70        750.08         6.71 o
  -1   4  13          1.22          3.40         1.16 o
   0   4  13         34.50         40.86         4.81 o
   1   4  13          1.02          1.88         1.32 o
   2   4  13        714.82        752.25        11.60 o
   3   4  13         27.73         21.53         2.76 o
   4   4  13         67.48         65.58         3.80 o
   5   4  13         20.78         22.22         3.07 o
   6   4  13         10.93         10.00         3.80 o
   7   4  13         18.95         19.95         4.25 o
   8   4  13         24.08         28.55         7.77 o
   9   4  13         14.84         15.08         7.85 o
 -10   5  13          7.53          8.04         7.02 o
  -9   5  13         15.50         17.64         4.51 o
  -8   5  13          7.28          7.03         2.78 o
  -7   5  13         38.33         32.26         3.61 o
  -6   5  13         49.77         52.28         3.38 o
  -5   5  13         95.27        102.69         3.57 o
  -4   5  13         64.76         66.65         2.93 o
  -3   5  13        306.06        296.67         4.63 o
  -2   5  13         17.37         13.56         1.80 o
  -1   5  13        109.65        106.84         2.92 o
   0   5  13          4.39          3.63         1.68 o
   1   5  13        115.30        104.85         4.61 o
   2   5  13         16.13         15.03         2.42 o
   3   5  13        306.18        322.83         6.10 o
   4   5  13         65.13         70.55         8.72 o
   5   5  13         95.25         99.85         6.07 o
   6   5  13         49.72         49.87         5.06 o
   7   5  13         40.30         45.71         4.74 o
   9   5  13         15.16         12.00         7.50 o
  -9   6  13          4.97          6.36         3.59 o
  -8   6  13          2.70          4.33         2.43 o
  -7   6  13          5.39          3.76         2.10 o
  -6   6  13         30.91         32.02         2.95 o
  -5   6  13        145.09        162.47         6.62 o
  -4   6  13         49.47         54.91         2.97 o
  -3   6  13         32.96         36.71         5.80 o
  -2   6  13         47.16         46.20         3.65 o
  -1   6  13         85.13         86.20         3.13 o
   0   6  13         87.29         86.61         6.71 o
   1   6  13         83.74         83.93         5.32 o
   2   6  13         48.73         46.65         6.68 o
   3   6  13         32.70         32.12         3.27 o
   4   6  13         48.18         50.51         3.85 o
   5   6  13        145.57        154.22        15.58 o
   6   6  13         30.91         29.25         3.40 o
   7   6  13          5.18          4.56         4.45 o
   9   6  13          5.21          3.83         5.74 o
  -8   7  13          9.68          8.82         3.30 o
  -7   7  13         10.82         13.54         3.13 o
  -6   7  13          7.93          7.13         1.80 o
  -5   7  13         12.58         13.50         2.12 o
  -4   7  13         19.36         21.00         2.70 o
  -3   7  13         22.35         18.37         2.49 o
  -2   7  13        200.44        181.95         5.55 o
  -1   7  13        109.03        101.93         5.77 o
   0   7  13         44.08         44.96         3.86 o
   1   7  13        110.43        114.09         4.62 o
   2   7  13        202.16        197.53         7.49 o
   3   7  13         22.61         21.74         3.59 o
   4   7  13         19.49         16.16         2.37 o
   5   7  13         13.02         11.29         2.39 o
   6   7  13          8.15          7.38         3.01 o
   7   7  13         10.80         11.66         5.28 o
  -9   8  13          4.33          4.58         6.55 o
  -8   8  13         55.57         53.04         7.18 o
  -7   8  13         18.91         15.97         3.07 o
  -6   8  13         18.41         17.03         3.03 o
  -5   8  13          2.83          3.95         1.87 o
  -4   8  13         40.35         44.93         3.41 o
  -3   8  13         78.69         83.44         4.90 o
  -2   8  13        121.72        134.84         3.79 o
  -1   8  13        275.07        306.89        13.41 o
   0   8  13        229.92        243.54         8.76 o
   1   8  13        274.50        312.49         5.77 o
   2   8  13        124.03        128.89         4.27 o
   3   8  13         79.27         82.20         4.15 o
   4   8  13         38.83         37.19         4.05 o
   5   8  13          2.52          2.79         2.33 o
   6   8  13         18.35         19.12         4.41 o
   7   8  13         18.96         24.67         7.91 o
  -8   9  13          7.53          6.08         4.38 o
  -7   9  13         24.47         23.53         3.65 o
  -6   9  13          8.89          6.88         2.78 o
  -5   9  13          9.36          9.90         2.74 o
  -4   9  13         29.12         32.58         3.21 o
  -3   9  13         95.26        108.87         4.10 o
  -2   9  13         45.03         39.36         4.75 o
  -1   9  13         59.51         63.02         6.71 o
   0   9  13        226.14        251.10         5.47 o
   1   9  13         61.83         77.93         4.95 o
   2   9  13         44.99         41.08         3.16 o
   3   9  13         95.58        104.05         7.20 o
   4   9  13         29.42         30.84         3.38 o
   5   9  13         10.09          2.73         2.67 o
   6   9  13          8.46          8.60         4.29 o
   7   9  13         24.77         21.55         7.71 o
  -8  10  13          0.32          2.92         3.90 o
  -7  10  13          7.28          7.09         3.15 o
  -6  10  13         19.53         18.73         3.88 o
  -5  10  13          6.95          5.82         2.11 o
  -4  10  13          1.60          4.24         2.24 o
  -3  10  13         32.37         35.16         3.44 o
  -2  10  13          5.39          3.62         1.75 o
  -1  10  13          9.76          4.60         1.83 o
   0  10  13          6.39          6.98         2.18 o
   1  10  13          9.69         11.46         2.71 o
   2  10  13          5.22          4.12         2.15 o
   3  10  13         32.05         25.17         3.74 o
   4  10  13          1.51          2.24         1.98 o
   5  10  13          6.89          8.27         3.88 o
   6  10  13         19.45         17.63         7.23 o
  -7  11  13          8.12          2.94         3.71 o
  -6  11  13          3.40          2.25         1.63 o
  -5  11  13          9.40          7.03         2.88 o
  -4  11  13         20.26         13.14         2.68 o
  -3  11  13         33.72         30.95         7.46 o
  -2  11  13         59.75         65.25         4.66 o
  -1  11  13         73.15         81.53         4.81 o
   0  11  13          0.13          4.61         2.55 o
   1  11  13         73.63         72.58         8.59 o
   2  11  13         59.52         53.86         7.33 o
   3  11  13         33.33         21.53         5.32 o
   4  11  13         19.81         17.02         4.66 o
   5  11  13          9.56          7.38         5.80 o
   6  11  13          3.65          1.35         4.08 o
  -6  12  13          7.43          6.89         3.34 o
  -5  12  13          0.12          2.50         2.37 o
  -4  12  13          8.13          6.65         2.88 o
  -3  12  13         20.55         17.59         3.98 o
  -2  12  13         50.24         52.68         5.29 o
  -1  12  13          7.43          4.82         2.36 o
   0  12  13         30.96         30.86         5.59 o
   1  12  13          7.74          7.16         3.85 o
   2  12  13         50.66         59.98         6.11 o
   3  12  13         20.18         21.29         7.57 o
   4  12  13          8.24          3.56         3.96 o
   5  12  13          0.07          1.35         3.46 o
   6  12  13          7.58          2.03         4.95 o
  -5  13  13          0.35          2.65         2.70 o
  -4  13  13          0.62          5.32         3.73 o
  -3  13  13          4.34          7.13         3.43 o
  -2  13  13          3.07          7.61         4.28 o
  -1  13  13          6.80          2.80         3.29 o
   0  13  13          2.97          4.99         3.85 o
   1  13  13          6.84          4.75         3.84 o
   2  13  13          3.06          4.35         4.20 o
   3  13  13          4.39          5.24         3.45 o
   4  13  13          0.63          2.69         3.01 o
   5  13  13          0.32          1.02         3.38 o
  -5  14  13          0.57          5.53         6.86 o
  -4  14  13          9.65          6.74         6.79 o
  -3  14  13          0.91          1.71         3.50 o
  -2  14  13         13.51          8.85         5.02 o
  -1  14  13          2.19          3.85         3.46 o
   0  14  13         52.76         71.07         7.12 o
   1  14  13          2.37          3.09         3.86 o
   2  14  13         13.05         15.36         5.36 o
   3  14  13          0.82          4.48         3.79 o
   4  14  13          9.59          5.46         4.20 o
   5  14  13          0.65          1.66         4.68 o
   0  15  13          2.24          5.59         6.09 o
   1  15  13          6.04          4.72         6.86 o
   2  15  13          6.47          3.38         5.35 o
   3  15  13         10.16          5.99         7.25 o
   0   0  14        748.19        733.31        39.08 o
   1   0  14        707.66        743.81         8.81 o
   2   0  14        723.94        749.79         8.39 o
   3   0  14          1.72         11.18         2.75 o
   4   0  14         81.46         76.11         6.50 o
   5   0  14         76.63         73.11         9.47 o
   6   0  14         14.55          9.83         3.11 o
   7   0  14          9.43          3.65         1.99 o
   8   0  14         34.66         34.80         4.08 o
   9   0  14          7.10          9.66         3.77 o
  10   0  14          8.53         11.21         7.85 o
 -10   1  14          7.24          9.88         7.35 o
  -9   1  14          9.20          7.57         3.55 o
  -8   1  14          8.40          6.70         2.61 o
  -7   1  14         15.45         11.56         2.97 o
  -6   1  14         14.25         11.41         7.37 o
  -5   1  14         22.35         15.87         2.93 o
  -4   1  14         71.58         64.85         4.74 o
  -3   1  14        201.81        213.28         5.49 o
  -2   1  14         91.57         77.14         4.40 o
  -1   1  14        460.55        460.83        15.92 o
   0   1  14        365.73        387.53         7.17 o
   1   1  14        460.98        454.35         6.80 o
   2   1  14         90.52         82.91         4.27 o
   3   1  14        200.80        202.94         8.16 o
   4   1  14         70.49         65.42         4.39 o
   5   1  14         23.94         18.95         2.39 o
   6   1  14         13.84         10.73         2.80 o
   7   1  14         15.28          8.60         2.99 o
   8   1  14          8.13          5.16         3.84 o
   9   1  14          9.45          7.57         4.31 o
  10   1  14          7.42          4.06         6.42 o
 -10   2  14          1.64          3.13         7.87 o
  -9   2  14          1.05          4.93         3.62 o
  -8   2  14          9.28          8.10         2.73 o
  -7   2  14          8.60         10.09         2.98 o
  -6   2  14         73.93         61.49         8.06 o
  -5   2  14         21.48         16.59         5.33 o
  -4   2  14        163.29        155.50         4.82 o
  -3   2  14         76.10         71.49         4.17 o
  -2   2  14        171.91        177.28         5.11 o
  -1   2  14        329.30        345.47         6.97 o
   0   2  14         27.53         31.24         4.57 o
   1   2  14        329.21        347.01         6.26 o
   2   2  14        173.51        204.39         9.12 o
   3   2  14         75.73         74.54         3.82 o
   4   2  14        160.63        163.35         5.58 o
   5   2  14         20.87         15.57         2.77 o
   6   2  14         74.70         71.96         3.94 o
   7   2  14          8.88          9.50         3.64 o
   8   2  14          9.05          5.77         3.41 o
   9   2  14          1.11          3.08         3.30 o
  -9   3  14         40.56         33.73         4.61 o
  -8   3  14          2.05          2.43         1.81 o
  -7   3  14         70.52         79.32         5.00 o
  -6   3  14         10.17          8.98         2.74 o
  -5   3  14        135.11        154.85         9.28 o
  -4   3  14          5.48          5.92         4.00 o
  -3   3  14         98.63         90.03         4.33 o
  -2   3  14        164.86        164.03         8.95 o
  -1   3  14        618.17        659.95        14.50 o
   0   3  14         90.15        110.54         5.14 o
   1   3  14        631.74        649.60        20.71 o
   2   3  14        166.68        174.94         5.51 o
   3   3  14         98.37         93.03         8.50 o
   4   3  14          5.75          3.72         2.00 o
   5   3  14        135.18        152.78         6.95 o
   6   3  14         10.27          9.61         3.50 o
   7   3  14         72.15         82.83         5.88 o
   8   3  14          1.97          4.73         3.23 o
   9   3  14         40.88         35.46         5.52 o
  -9   4  14          3.51          2.09         2.54 o
  -8   4  14         18.07         12.10         2.66 o
  -7   4  14          8.97          7.06         2.45 o
  -6   4  14         74.12         86.74         6.06 o
  -5   4  14         15.69         11.88         4.82 o
  -4   4  14         73.20         73.93         4.75 o
  -3   4  14         26.10         22.04         3.26 o
  -2   4  14        159.07        159.92         5.08 o
  -1   4  14         47.58         41.47         3.80 o
   0   4  14         60.47         56.24         5.73 o
   1   4  14         47.57         45.55         3.76 o
   2   4  14        160.31        159.93         4.85 o
   3   4  14         26.54         24.16         3.15 o
   4   4  14         72.14         74.18         3.95 o
   5   4  14         15.62         19.52         6.90 o
   6   4  14         71.95         70.70         5.76 o
   7   4  14          8.64          6.24         2.72 o
   8   4  14         17.59         10.78         3.86 o
   9   4  14          3.58          7.25         7.38 o
  -9   5  14          1.80          5.93         3.78 o
  -8   5  14          6.57          5.97         3.01 o
  -7   5  14          4.34          3.72         2.19 o
  -6   5  14         35.53         36.98         5.49 o
  -5   5  14          0.65          2.95         1.56 o
  -4   5  14         25.75         24.50         4.13 o
  -3   5  14        136.42        152.63        11.65 o
  -2   5  14        110.08        105.53        10.34 o
  -1   5  14         40.23         35.22         3.53 o
   0   5  14        317.07        301.23         6.34 o
   1   5  14         39.84         41.99         3.88 o
   2   5  14        110.03        111.52         5.42 o
   3   5  14        135.78        134.41         7.85 o
   4   5  14         25.90         20.22         3.00 o
   5   5  14          0.66          1.90         1.77 o
   6   5  14         35.58         33.73         4.25 o
   7   5  14          4.38          5.61         3.13 o
  -9   6  14          2.93          6.48         6.65 o
  -8   6  14         23.62         16.99         3.37 o
  -7   6  14          3.87          4.48         2.15 o
  -6   6  14         26.90         25.34         2.69 o
  -5   6  14          6.42          5.70         2.11 o
  -4   6  14         57.36         63.59         3.93 o
  -3   6  14         62.65         64.50         7.49 o
  -2   6  14        128.63        115.73         8.21 o
  -1   6  14         21.16         17.99         3.60 o
   0   6  14        247.10        261.02         7.25 o
   1   6  14         20.94         18.07         3.03 o
   2   6  14        127.77        117.40         4.72 o
   3   6  14         61.94         59.50         7.24 o
   4   6  14         57.36         48.62         3.58 o
   5   6  14          6.60          6.04         2.45 o
   6   6  14         27.78         30.00         3.78 o
   7   6  14          3.78          2.88         3.75 o
  -8   7  14          3.00          4.60         2.69 o
  -7   7  14         46.18         46.43         4.50 o
  -6   7  14          6.10          4.14         2.23 o
  -5   7  14         20.99         24.78         3.53 o
  -4   7  14        114.58        123.34         3.72 o
  -3   7  14         87.07         98.09         9.82 o
  -2   7  14         40.95         46.25         3.91 o
  -1   7  14        443.89        496.03         7.64 o
   0   7  14         15.55         24.54         3.76 o
   1   7  14        446.01        523.67         9.36 o
   2   7  14         40.31         39.24         4.37 o
   3   7  14         85.90         98.76        17.06 o
   4   7  14        114.23        120.27         4.26 o
   5   7  14         22.27         17.83         3.26 o
   6   7  14          6.34          3.63         3.23 o
   7   7  14         46.69         45.33         7.85 o
  -8   8  14          5.28          4.77         4.37 o
  -7   8  14          9.88         11.73         3.48 o
  -6   8  14         20.30         16.91         3.42 o
  -5   8  14         14.34         12.51         2.69 o
  -4   8  14          2.01          1.61         1.35 o
  -3   8  14         72.02         63.95         3.78 o
  -2   8  14         12.86         13.21         2.75 o
  -1   8  14          6.78          7.32         2.29 o
   0   8  14         27.58         32.61         3.33 o
   1   8  14          6.64          7.65         2.28 o
   2   8  14         13.24         14.23         2.97 o
   3   8  14         71.65         71.74         4.62 o
   4   8  14          1.89          2.13         1.79 o
   5   8  14         14.73         22.28         5.56 o
   6   8  14         20.44         14.05         3.71 o
   7   8  14         10.13         14.07         7.27 o
  -8   9  14          2.34          2.87         3.20 o
  -7   9  14          8.83         10.67         3.49 o
  -6   9  14          0.82          2.74         2.33 o
  -5   9  14         26.70         23.60         4.12 o
  -4   9  14          4.98          3.59         1.80 o
  -3   9  14         92.21         97.18         6.21 o
  -2   9  14         32.32         28.71         4.00 o
  -1   9  14        102.03        113.81         4.50 o
   0   9  14         52.30         62.25         4.59 o
   1   9  14        102.50        112.69         5.14 o
   2   9  14         32.30         35.24         5.54 o
   3   9  14         91.49        105.39         4.98 o
   4   9  14          5.10          2.04         1.95 o
   5   9  14         27.18         16.90         3.78 o
   6   9  14          0.87          6.95         3.78 o
   7   9  14          8.48         10.32         7.50 o
  -8  10  14          0.14          5.28         7.38 o
  -7  10  14          0.58          2.59         4.68 o
  -6  10  14         50.94         74.25        10.50 o
  -5  10  14          4.96          7.09         3.35 o
  -4  10  14         56.10         55.12         5.06 o
  -3  10  14          7.87          6.11         2.34 o
  -2  10  14         70.27         75.88         7.51 o
  -1  10  14          9.24          4.53         1.90 o
   0  10  14        120.26        146.50         5.07 o
   1  10  14          9.27          6.99         2.37 o
   2  10  14         71.47         88.48         5.00 o
   3  10  14          7.92          7.92         2.88 o
   4  10  14         56.31         56.97         4.99 o
   5  10  14          4.80          6.30         3.66 o
   6  10  14         51.02         47.89        10.93 o
  -7  11  14          0.04          5.08         7.33 o
  -6  11  14          4.08          2.41         3.16 o
  -5  11  14         29.60         23.73         5.33 o
  -4  11  14          6.91          7.83         3.61 o
  -3  11  14          4.33          2.85         1.88 o
  -2  11  14          5.96          3.93         2.63 o
  -1  11  14          3.58          4.84         2.38 o
   0  11  14          0.29          2.06         2.01 o
   1  11  14          3.56          2.51         2.39 o
   2  11  14          5.82          2.69         2.49 o
   3  11  14          4.47          3.44         3.25 o
   4  11  14          6.91          5.18         3.77 o
   5  11  14         29.72         35.59         8.85 o
   6  11  14          4.00          0.46         3.13 o
  -6  12  14          4.81          7.56         6.88 o
  -5  12  14          7.82          5.21         3.33 o
  -4  12  14          6.68         14.22         4.09 o
  -3  12  14          1.49          2.81         2.42 o
  -2  12  14         17.87         14.99         3.74 o
  -1  12  14          6.87          7.97         4.28 o
   0  12  14         32.21         34.95         6.36 o
   1  12  14          6.88          4.79         3.26 o
   2  12  14         17.42         25.52         5.07 o
   3  12  14          1.45          2.36         3.48 o
   4  12  14          6.32          6.85         4.52 o
   5  12  14          7.82          2.38         4.83 o
  -5  13  14          4.04          7.98         5.54 o
  -4  13  14         10.50         10.57         4.59 o
  -3  13  14         10.40          4.39         3.17 o
  -2  13  14          1.41          6.06         4.99 o
  -1  13  14         51.16         48.38         6.24 o
   0  13  14          3.07          4.16         3.21 o
   1  13  14         51.09         67.21         6.36 o
   2  13  14          1.34          2.45         3.84 o
   3  13  14         10.46          4.35         3.76 o
   4  13  14         10.60          4.08         3.50 o
   5  13  14          3.89          4.50         7.02 o
  -2  14  14         10.74          8.79         5.05 o
  -1  14  14          5.97          5.98         4.44 o
   0  14  14          3.57          4.54         4.05 o
   1  14  14          5.91          6.87         4.91 o
   2  14  14         10.64          6.09         4.57 o
   3  14  14          1.58          2.62         3.42 o
   1   0  15         13.88         19.09         4.41 o
   2   0  15         92.97         95.32         4.25 o
   3   0  15         11.87          9.78         2.69 o
   4   0  15          1.43          5.88         2.07 o
   5   0  15          1.20          2.90         1.72 o
   6   0  15         10.83          7.88         3.29 o
   7   0  15         13.78          7.56         2.46 o
   8   0  15          2.37          3.54         2.77 o
   9   0  15          1.88          3.15         3.27 o
  -9   1  15         15.33         13.92         4.51 o
  -8   1  15          2.45          3.26         2.69 o
  -7   1  15         19.07         14.26         5.08 o
  -6   1  15         24.18         18.77         6.06 o
  -5   1  15         98.73         92.04         6.29 o
  -4   1  15         62.90         62.71         4.19 o
  -3   1  15        245.50        252.15         5.88 o
  -2   1  15         53.87         48.74         4.26 o
  -1   1  15        571.35        603.25         8.28 o
   0   1  15         51.30         52.79         3.92 o
   1   1  15        566.97        571.06         8.08 o
   2   1  15         53.06         46.92         3.75 o
   3   1  15        245.14        257.35         9.49 o
   4   1  15         62.41         65.02         8.30 o
   5   1  15         99.56         89.55         7.34 o
   6   1  15         23.88         25.69         3.82 o
   7   1  15         19.46         12.00         3.09 o
   8   1  15          2.50          4.10         3.71 o
   9   1  15         15.34         15.07         5.32 o
  -9   2  15          7.71          6.26         3.59 o
  -8   2  15         37.53         44.67         4.12 o
  -7   2  15         11.78         17.92         3.82 o
  -6   2  15         17.47         19.63         4.61 o
  -5   2  15          0.15          2.15         1.66 o
  -4   2  15         52.99         51.36         4.54 o
  -3   2  15          4.08          4.77         1.92 o
  -2   2  15        200.59        205.54         5.60 o
  -1   2  15         38.60         30.28         3.93 o
   0   2  15        506.08        524.56         8.67 o
   1   2  15         39.20         35.73         3.40 o
   2   2  15        201.51        205.51         5.56 o
   3   2  15          4.45          4.97         1.95 o
   4   2  15         52.67         52.34         7.62 o
   5   2  15          0.21          5.52         2.95 o
   6   2  15         16.79          9.05         2.45 o
   7   2  15         11.59          6.78         3.95 o
   8   2  15         37.51         33.68         5.29 o
   9   2  15          7.82          4.37         5.54 o
  -9   3  15          4.05          5.56         3.65 o
  -8   3  15          6.35          8.52         3.28 o
  -7   3  15          1.79          3.90         3.02 o
  -6   3  15          9.96         11.11         6.42 o
  -5   3  15         17.34         10.55         3.62 o
  -4   3  15         72.75         64.29         5.11 o
  -3   3  15         27.64         22.43         3.03 o
  -2   3  15         55.94         45.16         7.13 o
  -1   3  15         12.60         18.20         5.04 o
   0   3  15        176.88        141.74         5.25 o
   1   3  15         13.37         11.32         2.68 o
   2   3  15         56.47         45.10         3.88 o
   3   3  15         28.38         22.06         3.31 o
   4   3  15         73.42         75.82         4.54 o
   5   3  15         17.97         15.61         3.24 o
   6   3  15          9.70         10.98         4.67 o
   7   3  15          1.95          6.13         3.49 o
   8   3  15          6.20          7.51         4.18 o
   9   3  15          4.00          2.96         4.97 o
  -9   4  15          0.82          2.41         3.84 o
  -8   4  15         22.88         17.46         3.57 o
  -7   4  15          7.29          8.02         2.51 o
  -6   4  15         53.45         59.79         5.21 o
  -5   4  15         19.49         13.62         2.95 o
  -4   4  15         28.04         32.26         3.61 o
  -3   4  15         45.34         38.16         3.70 o
  -2   4  15         46.59         41.02         3.99 o
  -1   4  15         36.32         33.40         3.58 o
   0   4  15         66.74         71.64         4.35 o
   1   4  15         35.75         29.48         3.41 o
   2   4  15         45.47         44.00         3.76 o
   3   4  15         45.43         44.81         3.92 o
   4   4  15         27.66         33.42         6.09 o
   5   4  15         19.48         28.06         5.31 o
   6   4  15         54.20         61.70         5.63 o
   7   4  15          7.62         10.88         3.80 o
   8   4  15         23.12         22.49        13.69 o
  -9   5  15         17.76         10.86         6.34 o
  -8   5  15          1.38          3.86         2.21 o
  -7   5  15         25.22         22.35         3.20 o
  -6   5  15         20.85         21.29         4.21 o
  -5   5  15        103.89        123.37         4.77 o
  -4   5  15        106.92        111.42         5.79 o
  -3   5  15         55.46         60.45         4.03 o
  -2   5  15          1.13          1.97         1.57 o
  -1   5  15        175.17        178.87         8.08 o
   0   5  15         76.48         87.83         8.27 o
   1   5  15        171.52        180.32         7.96 o
   2   5  15          0.98          1.56         1.53 o
   3   5  15         53.20         54.59         4.36 o
   4   5  15        106.78        115.72         8.42 o
   5   5  15        104.52        116.43         6.14 o
   6   5  15         20.85         24.47         4.48 o
   7   5  15         26.07         25.74         4.59 o
  -8   6  15          4.29          5.37         2.69 o
  -7   6  15          1.21          5.71         2.69 o
  -6   6  15         61.37         56.46        11.03 o
  -5   6  15         12.34         11.56         3.07 o
  -4   6  15         28.92         32.22         4.08 o
  -3   6  15         23.87         21.29         5.61 o
  -2   6  15        108.89        110.67         5.23 o
  -1   6  15          4.52          2.80         1.62 o
   0   6  15         83.71         88.79         5.17 o
   1   6  15          4.39          5.21         1.94 o
   2   6  15        106.74        101.38         4.64 o
   3   6  15         23.71         23.95         3.42 o
   4   6  15         28.90         28.42         4.33 o
   5   6  15         12.07          7.30         2.60 o
   6   6  15         60.85         66.67         4.91 o
   7   6  15          1.27          1.43         3.87 o
  -8   7  15          9.57          6.76         5.45 o
  -7   7  15          5.02          6.69         3.27 o
  -6   7  15          3.82          2.98         2.31 o
  -5   7  15         20.05         26.02         8.07 o
  -4   7  15          0.47          3.88         2.09 o
  -3   7  15         29.72         24.12         3.38 o
  -2   7  15          7.68          9.91         2.82 o
  -1   7  15         52.25         49.87         4.35 o
   0   7  15         31.11         31.73         4.14 o
   1   7  15         53.71         49.34         3.99 o
   2   7  15          7.95          7.58         2.43 o
   3   7  15         30.69         25.77         5.19 o
   4   7  15          0.42          2.45         2.52 o
   5   7  15         19.31         23.61         3.91 o
   6   7  15          4.04          3.16         3.29 o
   7   7  15          4.88          5.39         5.66 o
  -8   8  15         17.33         17.03         7.98 o
  -7   8  15         13.22         13.31         3.91 o
  -6   8  15         38.07         40.00         6.01 o
  -5   8  15          1.85          7.04         2.43 o
  -4   8  15         78.93         86.32         6.01 o
  -3   8  15          9.42          6.94         2.18 o
  -2   8  15        133.79        141.25         4.87 o
  -1   8  15         35.05         36.12         3.57 o
   0   8  15        297.79        360.92         7.34 o
   1   8  15         35.68         34.18         3.17 o
   2   8  15        134.61        140.43         4.56 o
   3   8  15          9.28          5.30         1.90 o
   4   8  15         78.81         86.67         4.99 o
   5   8  15          1.74          2.90         3.00 o
   6   8  15         37.63         41.60         5.99 o
   7   8  15         13.33          8.60         6.17 o
  -8   9  15          8.68          4.14         6.22 o
  -7   9  15         21.42         19.93         7.31 o
  -6   9  15         16.14         18.20         4.74 o
  -5   9  15         37.56         52.89         6.08 o
  -4   9  15         10.27         12.44         4.60 o
  -3   9  15         83.75        106.22         5.93 o
  -2   9  15         24.89         20.16         2.99 o
  -1   9  15         70.38         78.47         5.38 o
   0   9  15         13.08         10.04         2.17 o
   1   9  15         71.91         88.79         4.37 o
   2   9  15         25.30         26.83         2.99 o
   3   9  15         85.75         96.40         6.25 o
   4   9  15         10.41          6.47         2.90 o
   5   9  15         38.16         36.45         5.74 o
   6   9  15         16.47         11.29         4.91 o
   7   9  15         20.86         31.45         9.76 o
  -7  10  15          2.89          4.85         6.24 o
  -6  10  15         19.55         16.75         4.44 o
  -5  10  15         20.76         18.73         4.18 o
  -4  10  15          3.28          4.93         2.71 o
  -3  10  15          1.89          4.69         2.59 o
  -2  10  15         62.44         47.29         4.35 o
  -1  10  15          1.02          7.07         2.63 o
   0  10  15         13.52         17.19         3.29 o
   1  10  15          1.03          3.19         1.92 o
   2  10  15         62.36         66.91         4.88 o
   3  10  15          1.78          5.48         3.04 o
   4  10  15          3.23          5.97         2.94 o
   5  10  15         20.78         23.78         5.55 o
   6  10  15         19.70         18.15         5.91 o
  -6  11  15          0.07          1.74         3.20 o
  -5  11  15          0.74          7.70         4.89 o
  -4  11  15         19.88         23.90         4.60 o
  -3  11  15         86.01         99.19         5.39 o
  -2  11  15          1.22          2.06         1.69 o
  -1  11  15         71.42         81.94         5.06 o
   0  11  15          0.85          2.49         2.67 o
   1  11  15         71.04         85.10         6.99 o
   2  11  15          1.25          3.03         2.64 o
   3  11  15         85.43        108.60         5.58 o
   4  11  15         19.79         19.40         4.58 o
   5  11  15          0.76          1.45         5.14 o
   6  11  15          0.08          3.40         4.79 o
  -5  12  15          0.16          1.01         3.06 o
  -4  12  15          0.33          3.37         2.76 o
  -3  12  15         16.21         14.56         3.69 o
  -2  12  15         39.48         42.45         4.57 o
  -1  12  15          5.94          5.21         4.06 o
   0  12  15         35.99         33.57         6.14 o
   1  12  15          6.10          6.47         4.80 o
   2  12  15         40.16         45.04        16.07 o
   3  12  15         16.14         13.08         4.77 o
   4  12  15          0.25          4.67         4.71 o
   5  12  15          0.19          2.51         4.68 o
  -4  13  15          1.79          1.68         3.87 o
  -3  13  15          8.40         11.60         4.11 o
  -2  13  15         22.57         24.64         5.69 o
  -1  13  15          4.07          2.48         3.88 o
   0  13  15          5.18          4.73         4.13 o
   1  13  15          4.08          5.57         4.56 o
   2  13  15         22.49         18.82         5.60 o
   3  13  15          8.26          5.45         4.00 o
   4  13  15          1.86          1.49         5.03 o
   1  14  15          5.49          7.40         7.25 o
   2  14  15          1.83          2.05         4.14 o
   3  14  15          1.81          4.08         6.34 o
   0   0  16        571.74        630.77        11.17 o
   1   0  16          2.33          5.55         2.33 o
   2   0  16        177.08        182.04         5.64 o
   3   0  16        209.01        228.23         9.05 o
   4   0  16        138.37        145.37         8.30 o
   5   0  16        145.69        178.02        18.64 o
   6   0  16          6.21          5.96         2.74 o
   7   0  16          9.33          7.74         3.01 o
   8   0  16          6.98          8.50         3.75 o
   9   0  16          1.07          7.25         7.13 o
  -9   1  16          5.31          3.77         5.51 o
  -8   1  16          4.85          3.43         2.46 o
  -7   1  16          2.93          3.34         2.73 o
  -6   1  16         22.64         19.32        10.67 o
  -5   1  16         25.71         21.62         4.67 o
  -4   1  16        280.20        310.87         6.36 o
  -3   1  16         14.08         11.79         3.88 o
  -2   1  16         27.41         23.53         4.17 o
  -1   1  16        168.75        165.75         5.20 o
   0   1  16          0.37          3.24         1.47 o
   1   1  16        169.37        175.80         5.40 o
   2   1  16         26.80         27.59         3.67 o
   3   1  16         15.27         15.69         3.15 o
   4   1  16        282.05        317.15        10.82 o
   5   1  16         26.48         25.69         3.95 o
   6   1  16         22.04         17.74         4.96 o
   7   1  16          2.74          3.88         3.06 o
   8   1  16          5.04          6.26         4.00 o
   9   1  16          5.38          4.85         4.99 o
  -9   2  16          9.47          6.11         4.55 o
  -8   2  16          6.50          2.69         2.42 o
  -7   2  16         16.04         13.80         3.75 o
  -6   2  16         13.04         10.08         3.49 o
  -5   2  16          3.09          1.77         2.23 o
  -4   2  16         13.10          8.48         2.43 o
  -3   2  16         94.73         96.75         7.37 o
  -2   2  16        172.32        171.81         5.68 o
  -1   2  16         89.41         97.61         5.02 o
   0   2  16          1.29          3.52         2.24 o
   1   2  16         90.07         82.74         4.18 o
   2   2  16        173.03        181.27         5.73 o
   3   2  16         93.50         81.51         4.44 o
   4   2  16         13.41         11.62         2.52 o
   5   2  16          3.04          5.94         3.33 o
   6   2  16         13.01         20.26         4.88 o
   7   2  16         16.53          9.81         4.32 o
   8   2  16          6.32          7.27         3.78 o
   9   2  16          9.61         10.96         7.44 o
  -9   3  16         20.49         12.92         5.58 o
  -8   3  16         37.21         39.59         4.53 o
  -7   3  16          4.60          6.61         3.12 o
  -6   3  16         31.44         32.73         7.49 o
  -5   3  16         67.66         70.75         6.75 o
  -4   3  16         16.02         14.84         2.75 o
  -3   3  16         44.33         37.67         3.73 o
  -2   3  16         99.33        102.39         7.39 o
  -1   3  16        171.44        165.70         5.39 o
   0   3  16        124.35        119.47         5.15 o
   1   3  16        172.37        163.62         4.75 o
   2   3  16        100.18        105.97         7.36 o
   3   3  16         47.38         43.11         4.26 o
   4   3  16         15.50         10.01         2.14 o
   5   3  16         68.25         81.00         6.10 o
   6   3  16         31.84         34.79         5.37 o
   7   3  16          4.53          6.64         3.59 o
   8   3  16         37.35         50.63        12.55 o
  -9   4  16          3.45          5.64         5.16 o
  -8   4  16         12.95          5.96         2.93 o
  -7   4  16         23.66         23.51         4.17 o
  -6   4  16         36.39         41.95         5.72 o
  -5   4  16          6.63          5.52         2.53 o
  -4   4  16         25.53         22.98         3.40 o
  -3   4  16         28.50         26.05         3.49 o
  -2   4  16         19.82         23.04         3.92 o
  -1   4  16         21.32         14.76         4.07 o
   0   4  16        453.88        472.26         9.62 o
   1   4  16         22.95         16.18         3.29 o
   2   4  16         21.18         16.22         2.88 o
   3   4  16         27.38         30.25         4.34 o
   4   4  16         26.19         23.63         3.40 o
   5   4  16          6.72          9.22         6.75 o
   6   4  16         35.48         36.79         4.96 o
   7   4  16         23.63         20.80         6.91 o
   8   4  16         12.29          8.81         4.22 o
  -9   5  16          0.27          3.63         5.99 o
  -8   5  16          0.38          5.34         2.63 o
  -7   5  16         12.96         15.03         5.05 o
  -6   5  16         11.52          8.43         3.92 o
  -5   5  16          1.01          3.34         2.34 o
  -4   5  16          2.41          4.18         2.28 o
  -3   5  16         41.13         31.91         6.06 o
  -2   5  16         12.25         12.11         3.26 o
  -1   5  16         34.18         35.33         4.20 o
   0   5  16         20.75         15.01         2.98 o
   1   5  16         34.16         30.80         4.04 o
   2   5  16         11.98          7.89         2.91 o
   3   5  16         40.93         41.23         3.85 o
   4   5  16          2.55          6.23         2.45 o
   5   5  16          1.06          5.76         3.55 o
   6   5  16         11.70         11.67         3.28 o
   7   5  16         12.89         17.66         4.65 o
  -8   6  16         13.48          4.00         6.15 o
  -7   6  16         12.41         12.33         5.07 o
  -6   6  16         12.55         10.66         3.40 o
  -5   6  16         12.27         12.48         3.21 o
  -4   6  16         78.77         79.68         4.98 o
  -3   6  16         65.10         71.38         4.59 o
  -2   6  16         50.14         48.27         5.84 o
  -1   6  16         54.27         53.07         6.74 o
   0   6  16         49.20         49.43         5.42 o
   1   6  16         56.75         49.58         4.40 o
   2   6  16         49.69         52.04         5.12 o
   3   6  16         64.18         66.48         5.89 o
   4   6  16         76.74         80.33         4.67 o
   5   6  16         12.36         14.20         3.78 o
   6   6  16         12.69         10.81         3.33 o
   7   6  16         12.43          7.04         5.57 o
  -8   7  16         35.50         27.18         9.51 o
  -7   7  16         27.41         31.02         4.77 o
  -6   7  16         24.46         25.05         6.56 o
  -5   7  16         49.48         50.10         4.90 o
  -4   7  16         20.10         19.33         3.09 o
  -3   7  16         66.96         62.63         5.04 o
  -2   7  16         32.12         25.03         3.84 o
  -1   7  16         14.09         15.59         3.68 o
   0   7  16         39.96         32.73         4.72 o
   1   7  16         15.41         15.22         3.32 o
   2   7  16         33.01         27.26         4.50 o
   3   7  16         66.89         67.15         5.11 o
   4   7  16         19.51         13.67         5.56 o
   5   7  16         50.28         49.80         4.53 o
   6   7  16         24.85         19.61         5.26 o
   7   7  16         27.89         39.38        10.28 o
  -8   8  16          9.17         10.05         7.04 o
  -7   8  16         18.61         21.09         6.73 o
  -6   8  16         15.68         12.60         3.89 o
  -5   8  16          5.39          2.69         2.57 o
  -4   8  16         60.24         49.74         5.07 o
  -3   8  16         49.35         50.27         3.94 o
  -2   8  16          4.32          3.82         1.89 o
  -1   8  16         15.83         21.44         3.77 o
   0   8  16         23.16         15.07         7.73 o
   1   8  16         15.76         21.56         3.63 o
   2   8  16          4.26          4.98         1.67 o
   3   8  16         49.36         52.79         4.65 o
   4   8  16         60.71         61.02         4.86 o
   5   8  16          5.57          5.89         3.65 o
   6   8  16         15.85         17.09         5.26 o
   7   8  16         18.57         13.01         7.33 o
  -7   9  16         19.05          5.97         6.28 o
  -6   9  16         14.58         14.89         5.03 o
  -5   9  16          6.28         10.09         3.85 o
  -4   9  16         32.51         26.95         4.21 o
  -3   9  16         31.87         36.43         4.13 o
  -2   9  16         25.04         37.27         4.03 o
  -1   9  16        119.73        146.42         5.16 o
   0   9  16         98.45        114.39         5.03 o
   1   9  16        119.67        138.19         6.29 o
   2   9  16         25.23         27.49         3.97 o
   3   9  16         31.42         31.86         4.65 o
   4   9  16         33.05         32.00         7.38 o
   5   9  16          6.20          6.51         4.01 o
   6   9  16         14.28         14.82         4.93 o
   7   9  16         19.42         19.02         8.02 o
  -6  10  16          3.12          5.98         3.45 o
  -5  10  16         39.50         52.07         8.35 o
  -4  10  16         37.98         38.37         4.93 o
  -3  10  16         41.54         37.47         4.48 o
  -2  10  16         41.67         50.44         5.73 o
  -1  10  16         45.01         50.34         4.03 o
   0  10  16        102.92        109.06         4.73 o
   1  10  16         46.39         48.13         6.25 o
   2  10  16         41.50         42.60         5.32 o
   3  10  16         41.60         38.28         5.39 o
   4  10  16         37.06         39.20         7.59 o
   5  10  16         39.30         47.61         6.67 o
   6  10  16          3.47          4.16         3.88 o
  -5  11  16          3.51          4.82         3.64 o
  -4  11  16          1.43          0.91         2.14 o
  -3  11  16          3.54          5.85         3.50 o
  -2  11  16         20.80         18.94         4.67 o
  -1  11  16          9.96          9.35         3.37 o
   0  11  16          2.96          3.88         4.23 o
   1  11  16         10.24          7.55         2.92 o
   2  11  16         21.22         14.26         4.61 o
   3  11  16          3.42          9.10         3.62 o
   4  11  16          1.42          3.66         2.93 o
   5  11  16          3.33          1.80         4.66 o
  -4  12  16         18.93         18.14         5.95 o
  -3  12  16          5.46          2.97         3.26 o
  -2  12  16          4.13          4.11         3.43 o
  -1  12  16          9.04          5.79         3.98 o
   0  12  16          0.86          9.88         5.08 o
   1  12  16          8.83          5.02         4.13 o
   2  12  16          4.32          3.34         4.03 o
   3  12  16          5.16          3.98         3.65 o
   4  12  16         19.20         20.59         8.81 o
   5  12  16         11.90          8.83         7.38 o
  -4  13  16          2.65          2.09         4.72 o
  -1  13  16          3.21          3.03         3.47 o
   0  13  16          8.48          6.27         4.61 o
   1  13  16          3.35          3.25         4.02 o
   2  13  16          0.78          3.01         3.32 o
   3  13  16         22.25         18.31         7.04 o
   1   0  17         11.82          7.43         2.25 o
   2   0  17         14.85         15.30         3.13 o
   3   0  17        186.73        184.16         5.72 o
   4   0  17          0.66          6.40         3.79 o
   5   0  17          1.42          3.92         3.16 o
   6   0  17         68.64         68.21         6.11 o
   7   0  17          1.90          4.03         3.06 o
   8   0  17          3.64          3.29         3.55 o
  -8   1  17         22.05         17.35         4.53 o
  -7   1  17         12.21          7.94         3.14 o
  -6   1  17         59.44         55.65         5.59 o
  -5   1  17         36.39         31.62         6.71 o
  -4   1  17        181.71        190.28         8.33 o
  -3   1  17          7.53          8.92         2.62 o
  -2   1  17        289.33        324.28         6.92 o
  -1   1  17         41.48         36.07         3.95 o
   0   1  17        300.06        303.47         7.08 o
   1   1  17         41.73         40.09         4.32 o
   2   1  17        287.02        314.41         7.15 o
   3   1  17          8.15          6.18         2.25 o
   4   1  17        180.36        193.79         5.81 o
   5   1  17         36.53         39.26         7.89 o
   6   1  17         60.91         61.54         5.98 o
   7   1  17         12.56          5.43         3.66 o
   8   1  17         22.27         15.75         4.62 o
  -8   2  17          8.73          5.04         3.21 o
  -7   2  17         49.62         55.39         5.31 o
  -6   2  17          1.63          5.35         3.53 o
  -5   2  17         10.66          9.10         2.95 o
  -4   2  17         39.27         38.08         4.32 o
  -3   2  17         29.31         25.85         3.68 o
  -2   2  17         14.13         12.60         4.15 o
  -1   2  17        132.50        137.08         9.98 o
   0   2  17         76.99         75.48         4.92 o
   1   2  17        134.32        134.15         7.75 o
   2   2  17         13.12          8.17         3.80 o
   3   2  17         28.84         38.21         4.71 o
   4   2  17         39.05         32.61         6.14 o
   5   2  17         12.03         13.57         4.15 o
   6   2  17          1.58          7.93         3.85 o
   7   2  17         50.78         49.22         5.31 o
   8   2  17          8.43          6.52         4.25 o
   9   2  17         10.82          6.61         5.68 o
  -8   3  17          3.09          4.61         3.01 o
  -7   3  17          0.69          3.53         2.57 o
  -6   3  17          1.11          3.13         3.01 o
  -5   3  17         14.20         11.74         3.84 o
  -4   3  17          8.53          6.99         4.35 o
  -3   3  17         29.09         25.93         5.62 o
  -2   3  17         65.02         72.15         4.61 o
  -1   3  17         25.00         20.72         3.72 o
   0   3  17         30.49         37.23         3.85 o
   1   3  17         24.88         23.96         7.30 o
   2   3  17         63.97         66.97         4.40 o
   3   3  17         29.64         22.78         3.47 o
   4   3  17          8.93          8.22         2.77 o
   5   3  17         14.62         12.17         4.30 o
   6   3  17          1.19          2.91         2.35 o
   7   3  17          0.67          3.79         3.51 o
   8   3  17          3.10          7.78         4.35 o
  -8   4  17          5.79          4.48         3.12 o
  -7   4  17         27.44         16.05         3.96 o
  -6   4  17          3.44          3.64         3.37 o
  -5   4  17        107.93        116.87         6.73 o
  -4   4  17          8.36          5.13         2.38 o
  -3   4  17         33.39         35.00         4.44 o
  -2   4  17         95.71        110.30         5.28 o
  -1   4  17         32.61         37.86         5.71 o
   0   4  17         64.03         57.20         4.39 o
   1   4  17         34.16         31.14         3.54 o
   2   4  17         95.15         92.12         4.64 o
   3   4  17         32.55         30.42         4.16 o
   4   4  17          8.03          6.89         2.48 o
   5   4  17        108.37        125.18         6.73 o
   6   4  17          3.56         10.54         4.17 o
   7   4  17         27.83         24.09         8.13 o
   8   4  17          5.62          2.81         3.82 o
  -8   5  17         11.69          9.47         5.10 o
  -7   5  17          3.98          3.92         2.23 o
  -6   5  17         80.18         78.55         7.24 o
  -5   5  17          8.16          5.07         3.48 o
  -4   5  17        134.43        159.28         6.25 o
  -3   5  17          4.53          2.90         2.23 o
  -2   5  17         94.42         86.45         4.67 o
  -1   5  17         82.34         77.93         4.72 o
   0   5  17          0.91          4.68         2.23 o
   1   5  17         83.70         85.30         6.74 o
   2   5  17         94.70         94.18         5.59 o
   3   5  17          4.66          6.04         2.46 o
   4   5  17        134.35        161.90         6.29 o
   5   5  17          8.71          8.98         4.03 o
   6   5  17         79.69         78.76         6.78 o
   7   5  17          4.05          2.82         3.52 o
  -8   6  17          5.58         11.62         8.20 o
  -7   6  17         11.23          8.21         3.77 o
  -6   6  17          6.64          2.84         2.21 o
  -5   6  17         37.33         28.13         5.40 o
  -4   6  17          6.34          5.63         2.89 o
  -3   6  17         45.55         56.50         4.47 o
  -2   6  17         20.73         17.14         2.91 o
  -1   6  17          0.15          5.73         2.40 o
   0   6  17         43.43         37.56         4.00 o
   1   6  17          0.28          1.61         1.59 o
   2   6  17         21.42         20.11         4.85 o
   3   6  17         45.96         52.65         5.85 o
   4   6  17          6.59          6.79         2.72 o
   5   6  17         36.76         40.50         5.22 o
   6   6  17          6.65          6.57         3.11 o
   7   6  17         11.29          8.18         7.04 o
  -7   7  17          3.43          3.70         3.88 o
  -6   7  17          4.83          6.33         3.76 o
  -5   7  17          4.41          3.44         2.54 o
  -4   7  17         12.59         14.42         3.97 o
  -3   7  17          7.17          5.12         2.43 o
  -2   7  17         10.41         12.37         3.29 o
  -1   7  17          5.12          5.29         2.01 o
   0   7  17         20.49         15.97         3.63 o
   1   7  17          5.06          6.55         2.69 o
   2   7  17          9.77          7.35         3.55 o
   3   7  17          7.00          6.19         3.79 o
   4   7  17         12.65          9.52         3.26 o
   5   7  17          4.53          4.11         2.92 o
   6   7  17          4.59          6.29         4.21 o
   7   7  17          3.50          3.25         5.88 o
  -7   8  17         17.93         13.82         7.48 o
  -6   8  17          2.59          3.50         3.04 o
  -5   8  17         44.66         41.46         6.39 o
  -4   8  17         24.21         21.55         3.47 o
  -3   8  17         67.44         76.42         4.24 o
  -2   8  17          6.68          4.54         2.15 o
  -1   8  17         98.68         99.50         9.39 o
   0   8  17         52.21         54.33         4.69 o
   1   8  17         99.38        102.63         5.37 o
   2   8  17          6.33          4.00         2.82 o
   3   8  17         67.22         73.89        11.68 o
   4   8  17         23.73         20.39         4.10 o
   5   8  17         44.86         42.69         5.78 o
   6   8  17          2.46          2.15         2.53 o
   7   8  17         17.52         20.78         8.43 o
  -6   9  17         25.90         20.64         5.83 o
  -5   9  17          5.99          3.02         2.52 o
  -4   9  17         30.85         34.56         4.67 o
  -3   9  17         14.64         11.31         2.80 o
  -2   9  17         25.61         21.97         3.55 o
  -1   9  17          5.92          8.66         2.99 o
   0   9  17          7.34          9.37         2.59 o
   1   9  17          5.66          5.28         2.39 o
   2   9  17         26.24         26.56         7.03 o
   3   9  17         14.30         13.00         4.06 o
   4   9  17         30.74         38.83         4.52 o
   5   9  17          5.77          9.20         4.98 o
   6   9  17         25.68         19.41         5.08 o
  -5  10  17          0.40          3.57         2.91 o
  -4  10  17         14.67         19.05         4.89 o
  -3  10  17          9.49          6.69         3.54 o
  -2  10  17          2.33          5.35         2.67 o
  -1  10  17         15.78         11.42         2.91 o
   0  10  17          0.38          6.58         2.83 o
   1  10  17         15.81         13.90         4.20 o
   2  10  17          2.37          6.17         3.13 o
   3  10  17          9.35         11.92         3.88 o
   4  10  17         14.81         15.44         5.19 o
   5  10  17          0.37          3.64         3.81 o
  -5  11  17          2.04          3.71         5.80 o
  -4  11  17          5.90          4.66         3.58 o
  -3  11  17          8.99          7.10         3.71 o
  -2  11  17         47.35         51.65         7.13 o
  -1  11  17         15.75         13.72         4.39 o
   0  11  17         35.39         37.42         6.12 o
   1  11  17         16.00         11.45         4.91 o
   2  11  17         47.88         58.46        11.00 o
   3  11  17          9.29          4.84         3.40 o
   4  11  17          6.29          3.75         3.32 o
   5  11  17          2.09          1.02         2.82 o
  -4  12  17          4.91          3.81         4.95 o
  -3  12  17          0.58          3.89         6.98 o
  -2  12  17          4.39          8.27         3.64 o
  -1  12  17         38.91         35.24         6.84 o
   0  12  17         11.91          7.20         4.62 o
   1  12  17         38.87         38.07        10.73 o
   2  12  17          4.60          4.75         3.76 o
   3  12  17          0.71          1.75         3.80 o
   0   0  18         20.75         24.78         9.89 o
   1   0  18         84.81         90.40         4.75 o
   2   0  18         29.50         29.72         4.38 o
   3   0  18        109.80        126.30         5.10 o
   4   0  18         73.54         68.70         4.83 o
   5   0  18         87.23         81.06         7.74 o
   6   0  18         17.88         20.99        10.28 o
   7   0  18         24.23         20.65         8.27 o
   8   0  18          3.77          6.48         4.39 o
  -8   1  18          9.32          8.33         4.84 o
  -7   1  18          5.24          9.90         3.93 o
  -6   1  18         21.70         15.18         4.44 o
  -5   1  18         24.14         16.56         4.32 o
  -4   1  18         41.51         38.31         5.15 o
  -3   1  18          4.73          6.59         2.62 o
  -2   1  18         57.86         72.97         4.77 o
  -1   1  18         21.16         19.23         3.60 o
   0   1  18         99.84         85.60         5.01 o
   1   1  18         21.18         20.88         3.58 o
   2   1  18         57.59         62.37         4.27 o
   3   1  18          4.61          8.16         4.35 o
   4   1  18         42.73         48.32         4.49 o
   5   1  18         24.40         19.97         4.79 o
   6   1  18         21.11         25.87         5.64 o
   7   1  18          5.40         13.43         5.46 o
   8   1  18          9.43          9.95         4.24 o
  -8   2  18          5.62          4.56         4.50 o
  -7   2  18          9.97          7.61         3.91 o
  -6   2  18          1.79          2.86         3.36 o
  -5   2  18         43.48         52.29         8.82 o
  -4   2  18          1.76          6.10         2.56 o
  -3   2  18         15.53         23.02         6.37 o
  -2   2  18          0.71          4.05         3.12 o
  -1   2  18         27.77         27.27         3.98 o
   0   2  18         23.01         25.73         3.47 o
   1   2  18         28.88         24.62         4.24 o
   2   2  18          0.72          2.93         1.97 o
   3   2  18         16.28         11.52         5.85 o
   4   2  18          1.69          5.39         2.41 o
   5   2  18         43.83         63.58         7.08 o
   6   2  18          1.91          4.13         3.57 o
   7   2  18          9.93         12.05         4.96 o
   8   2  18          5.69          6.68         4.55 o
  -8   3  18         10.14          7.50         4.30 o
  -7   3  18         13.45          9.55         3.88 o
  -6   3  18        108.79        109.08        11.71 o
  -5   3  18          8.05          4.98         3.33 o
  -4   3  18         90.70        100.12         5.53 o
  -3   3  18          5.60          4.07         2.13 o
  -2   3  18        236.00        241.42         6.88 o
  -1   3  18         17.21         13.89         3.89 o
   0   3  18         67.74         59.81         5.28 o
   1   3  18         17.12         14.36         2.99 o
   2   3  18        238.42        239.16         6.63 o
   3   3  18          5.58          4.74         2.39 o
   4   3  18         90.96        110.99         5.03 o
   5   3  18          7.99         12.41         4.34 o
   6   3  18        108.10        128.19         7.54 o
   7   3  18         13.52          9.20         4.66 o
   8   3  18          9.51         10.20         6.03 o
  -8   4  18          8.88          4.01         4.61 o
  -7   4  18          5.77          4.54         2.61 o
  -6   4  18          1.78          5.29         3.59 o
  -5   4  18         68.33         87.54         7.01 o
  -4   4  18          2.16          7.82         3.25 o
  -3   4  18         77.72         86.64         5.24 o
  -2   4  18         20.50         27.47         3.69 o
  -1   4  18         60.89         67.88         4.85 o
   0   4  18          4.72          4.63         2.33 o
   1   4  18         63.70         65.63         5.06 o
   2   4  18         20.55         20.94         3.48 o
   3   4  18         80.64         83.05         4.86 o
   4   4  18          2.22          8.02         2.76 o
   5   4  18         68.51         75.88         6.39 o
   6   4  18          1.80          7.28         4.41 o
   7   4  18          5.59          4.70         4.16 o
   8   4  18          8.81          3.83         5.68 o
  -8   5  18          1.25          1.33         3.63 o
  -7   5  18          0.24          3.81         5.86 o
  -6   5  18          7.65          6.75         4.56 o
  -5   5  18          3.30          4.22         3.62 o
  -4   5  18         23.41         27.41         4.36 o
  -3   5  18         32.54         37.72         7.44 o
  -2   5  18         42.86         43.99         4.50 o
  -1   5  18          2.23          4.30         2.25 o
   0   5  18          6.21          8.42         2.96 o
   1   5  18          2.24          8.85         3.16 o
   2   5  18         42.65         42.77         5.23 o
   3   5  18         32.77         30.88         7.54 o
   4   5  18         23.29         23.54         3.37 o
   5   5  18          3.46          2.99         2.88 o
   6   5  18          7.71          6.69         4.79 o
   7   5  18          0.19          5.80         4.09 o
  -7   6  18         25.90         19.50         7.93 o
  -6   6  18          1.51          2.26         2.18 o
  -5   6  18         27.46         24.64         4.86 o
  -4   6  18          5.60          6.77         3.00 o
  -3   6  18         42.74         48.73         4.41 o
  -2   6  18         11.01          7.56         2.41 o
  -1   6  18         50.42         62.17         4.94 o
   0   6  18         37.28         40.16         4.66 o
   1   6  18         50.96         57.54         4.71 o
   2   6  18         11.02         14.27         4.15 o
   3   6  18         40.64         42.43         5.26 o
   4   6  18          5.57          4.65         2.54 o
   5   6  18         27.33         13.75         4.86 o
   6   6  18          1.57          3.80         4.45 o
   7   6  18         26.59         31.18         9.41 o
  -6   7  18         42.21         41.90         9.09 o
  -5   7  18          2.89          2.71         2.52 o
  -4   7  18         43.66         39.06         4.81 o
  -3   7  18          7.65          9.04         3.00 o
  -2   7  18         43.33         45.18         5.03 o
  -1   7  18          0.79          3.91         2.52 o
   0   7  18         96.07        121.17         5.48 o
   1   7  18          0.79          2.64         2.41 o
   2   7  18         43.10         48.47         5.42 o
   3   7  18          7.64          7.64         3.26 o
   4   7  18         43.56         43.25         5.71 o
   5   7  18          2.82          3.67         3.04 o
   6   7  18         42.58         30.80         6.53 o
   7   7  18          4.08          3.19         6.51 o
  -6   8  18         12.33          7.46         4.14 o
  -5   8  18          6.13          5.50         3.46 o
  -4   8  18          0.27          2.91         2.29 o
  -3   8  18          0.16          2.57         1.85 o
  -2   8  18          2.36          5.56         2.82 o
  -1   8  18         16.19         25.50         4.52 o
   0   8  18         22.49         20.78         6.00 o
   1   8  18         15.98         18.51         4.82 o
   2   8  18          2.32          6.09         3.80 o
   3   8  18          0.20          1.78         2.21 o
   4   8  18          0.27          1.43         1.95 o
   5   8  18          6.20          7.25         4.65 o
   6   8  18         12.24         10.43         5.29 o
  -5   9  18          5.17          3.21         2.71 o
  -4   9  18         20.78         18.65         4.47 o
  -3   9  18          0.13          5.05         2.63 o
  -2   9  18         43.71         41.17         6.37 o
  -1   9  18         23.03         20.88         3.28 o
   0   9  18          3.26          4.96         2.29 o
   1   9  18         23.15         27.73         3.85 o
   2   9  18         43.49         38.99         4.89 o
   3   9  18          0.12          2.65         3.07 o
   4   9  18         20.52         23.69         6.09 o
   5   9  18          5.19          5.73         4.88 o
  -5  10  18         15.65          9.10         7.60 o
  -4  10  18          2.05          3.97         3.40 o
  -3  10  18         69.37         81.62         6.02 o
  -2  10  18         12.62          7.58         4.06 o
  -1  10  18         27.70         23.30         3.97 o
   0  10  18          0.22          3.90         2.51 o
   1  10  18         28.16         21.11         4.18 o
   2  10  18         12.60          8.49         3.47 o
   3  10  18         68.78         66.15         6.94 o
   4  10  18          2.03          7.34         4.86 o
   5  10  18         15.79          4.99         5.70 o
  -3  11  18          0.38          5.77         4.19 o
  -2  11  18          4.41          7.36         4.18 o
  -1  11  18          6.37          5.90         3.30 o
   0  11  18          7.52          9.35         3.64 o
   1  11  18          6.33          4.61         3.04 o
   2  11  18          4.56          4.94         3.59 o
   3  11  18          0.36          2.46         3.04 o
  -3  12  18         17.58         17.38         8.35 o
   1  12  18          2.44          6.46         6.65 o
   2  12  18          4.76          0.85         4.89 o
   3  12  18         17.89          8.43         7.87 o
   1   0  19         11.82          8.25         2.46 o
   2   0  19          9.05          5.65         2.56 o
   3   0  19         15.24          9.60         2.57 o
   4   0  19         11.99          6.17         2.81 o
   5   0  19         24.94         46.08         8.22 o
   6   0  19          2.52          6.73         4.67 o
   7   0  19         25.27         10.06         4.33 o
   8   0  19          4.26          4.58         5.95 o
  -8   1  19         11.05         10.61         7.40 o
  -7   1  19         15.89         12.38         5.22 o
  -6   1  19         29.27         26.95         6.64 o
  -5   1  19          5.33          2.45         2.55 o
  -4   1  19         54.30         62.46         4.66 o
  -3   1  19         52.08         56.11         8.74 o
  -2   1  19         51.49         55.48         4.31 o
  -1   1  19          3.04          5.91         2.58 o
   0   1  19         36.79         34.31         4.51 o
   1   1  19          3.15          4.75         2.19 o
   2   1  19         51.54         55.89         4.79 o
   3   1  19         52.23         50.87         4.61 o
   4   1  19         53.26         56.58         4.35 o
   5   1  19          5.75          8.75         4.43 o
   6   1  19         29.54         50.39         7.18 o
   7   1  19         16.08          7.69         4.64 o
   8   1  19         10.67          6.03         7.48 o
  -8   2  19         11.63          6.82         6.94 o
  -7   2  19         23.84         25.00         4.99 o
  -6   2  19          9.46          8.16         4.21 o
  -5   2  19         70.96         79.26         6.84 o
  -4   2  19         11.89         11.43         3.98 o
  -3   2  19         58.96         69.42         5.07 o
  -2   2  19         32.33         27.95         3.80 o
  -1   2  19         52.21         53.69         4.58 o
   0   2  19        100.58        100.99         5.29 o
   1   2  19         53.29         57.38         6.90 o
   2   2  19         31.81         29.14         4.19 o
   3   2  19         58.60         58.30         7.74 o
   4   2  19         12.19         10.79         3.36 o
   5   2  19         71.56         72.95         6.38 o
   6   2  19          9.87         13.40        11.27 o
   7   2  19         23.50         24.96         5.96 o
   8   2  19         11.75          4.41         6.42 o
  -7   3  19          3.94          4.47         4.16 o
  -6   3  19          8.17          9.51         5.04 o
  -5   3  19         14.31         15.43         4.85 o
  -4   3  19         32.01         27.27         4.07 o
  -3   3  19         24.35         22.18         6.47 o
  -2   3  19          2.75          7.14         2.56 o
  -1   3  19          9.58         19.92         4.61 o
   0   3  19         10.16          5.32         2.68 o
   1   3  19          9.41          8.87         3.53 o
   2   3  19          2.70          3.69         2.34 o
   3   3  19         24.17         30.35         6.57 o
   4   3  19         32.65         30.46         4.91 o
   5   3  19         14.66         16.56         7.19 o
   6   3  19          7.98         15.41         4.84 o
   7   3  19          4.13          7.22         4.94 o
  -7   4  19          9.48         11.71         7.71 o
  -6   4  19          8.10          8.04         5.42 o
  -5   4  19         16.01          8.57         3.95 o
  -4   4  19         39.37         46.36         4.89 o
  -3   4  19         48.63         55.14         6.73 o
  -2   4  19         12.17         10.82         3.37 o
  -1   4  19         26.23         30.28         4.48 o
   0   4  19          0.64          2.95         2.35 o
   1   4  19         26.23         16.31         3.40 o
   2   4  19         12.64         21.67         4.98 o
   3   4  19         47.06         46.70         4.79 o
   4   4  19         39.64         53.00         5.17 o
   5   4  19         15.81         13.21         4.11 o
   6   4  19          8.12          5.69         4.19 o
   7   4  19          9.69         14.03         5.20 o
  -7   5  19         10.14         10.15         9.32 o
  -6   5  19         43.97         40.82         6.35 o
  -5   5  19         12.63         17.53         5.18 o
  -4   5  19         39.13         43.68         7.86 o
  -3   5  19         33.13         35.37         4.95 o
  -2   5  19         71.90         66.56         5.00 o
  -1   5  19          7.56          8.40         3.12 o
   0   5  19         61.16         59.31         4.67 o
   1   5  19          7.78          4.54         2.68 o
   2   5  19         71.98         72.19         5.31 o
   3   5  19         33.21         39.90        11.49 o
   4   5  19         39.45         39.84         4.54 o
   5   5  19         12.20          7.32         4.54 o
   6   5  19         44.23         41.71         6.80 o
   7   5  19          9.99          5.14         5.55 o
  -6   6  19          4.08          3.20         3.54 o
  -5   6  19         15.19          9.85         4.82 o
  -4   6  19          1.97          7.82         3.10 o
  -3   6  19         11.63         10.66         3.30 o
  -2   6  19         29.92         27.82         4.07 o
  -1   6  19         30.67         40.16         4.61 o
   0   6  19         19.34         12.42         3.34 o
   1   6  19         31.12         32.64         4.48 o
   2   6  19         29.87         33.33         5.80 o
   3   6  19         11.73         14.09         6.23 o
   4   6  19          1.97          5.50         4.05 o
   5   6  19         15.72         13.75         4.38 o
   6   6  19          4.04          5.49         3.67 o
  -5   7  19          5.69          8.43         3.97 o
  -4   7  19         15.88         18.06         4.36 o
  -3   7  19          6.69          6.73         3.07 o
  -2   7  19         16.68         12.03         3.36 o
  -1   7  19          0.64          4.95         2.57 o
   0   7  19          4.93          5.49         2.96 o
   1   7  19          0.57          1.44         1.71 o
   2   7  19         17.09         12.14         3.69 o
   3   7  19          6.48          6.49         4.55 o
   4   7  19         15.75         10.71         6.48 o
   5   7  19          5.71          3.48         3.66 o
   6   7  19          3.15          1.16         2.79 o
  -5   8  19         26.91         18.56         5.33 o
  -4   8  19         11.10          8.48         3.33 o
  -3   8  19         40.21         32.09         3.90 o
  -2   8  19          9.29         13.38         3.83 o
  -1   8  19         46.55         38.30         4.45 o
   0   8  19          9.26          6.07         3.03 o
   1   8  19         48.72         49.11         5.03 o
   2   8  19          9.11          8.10         3.96 o
   3   8  19         39.84         40.26         4.56 o
   4   8  19         11.04          8.89         4.54 o
   5   8  19         26.59         26.17         6.70 o
  -5   9  19          8.17          3.92         6.34 o
  -4   9  19         26.60         17.04         5.05 o
  -3   9  19         11.00         10.47         3.64 o
  -2   9  19          5.94          7.63         3.01 o
  -1   9  19          0.37          4.65         2.58 o
   0   9  19          8.01          5.98         2.97 o
   1   9  19          0.34          3.93         2.58 o
   2   9  19          6.22          5.53         3.75 o
   3   9  19         10.78          5.07         2.96 o
   4   9  19         25.90         27.98         6.72 o
   5   9  19          8.00          2.13         5.78 o
  -3  10  19          1.05          2.51         4.95 o
  -2  10  19          0.25          3.33         2.53 o
  -1  10  19          1.69          3.04         2.42 o
   0  10  19         25.24         25.30         4.64 o
   1  10  19          1.67          3.43         2.97 o
   2  10  19          0.25          3.12         3.26 o
   3  10  19          1.05          1.14         2.79 o
  -2  11  19         15.82          9.49         7.60 o
   1  11  19          9.98         19.58         7.67 o
   2  11  19         15.86          5.78         7.06 o
   3  11  19          1.26          1.08         5.20 o
   0   0  20         95.50        105.35         8.85 o
   1   0  20          7.45         11.17         3.17 o
   2   0  20         42.50         46.75         5.22 o
   3   0  20          0.51          4.12         2.65 o
   4   0  20         65.15         73.11         5.42 o
   5   0  20         28.88         43.07         6.57 o
   6   0  20         23.48         18.66         5.60 o
   7   0  20         16.06         14.90         9.20 o
  -7   1  20          5.13          4.87         6.44 o
  -6   1  20         25.39         16.60         5.29 o
  -5   1  20         13.35         12.73         4.80 o
  -4   1  20         42.75         41.36         6.24 o
  -3   1  20          7.67          6.34         2.96 o
  -2   1  20          3.26          4.61         2.77 o
  -1   1  20         44.02         49.57         5.92 o
   0   1  20         13.98         15.49         3.77 o
   1   1  20         43.12         49.05         5.93 o
   2   1  20          2.91          3.57         2.39 o
   3   1  20          7.36         12.52         3.88 o
   4   1  20         42.60         39.31         5.19 o
   5   1  20         12.63         21.07         5.76 o
   6   1  20         25.13         27.99         6.27 o
   7   1  20          5.05         10.79         8.02 o
  -7   2  20          0.79          1.64         5.22 o
  -6   2  20         14.21          7.33         4.12 o
  -5   2  20          0.01          6.81         3.75 o
  -4   2  20         16.65         15.64         3.85 o
  -3   2  20          4.76          3.63         2.90 o
  -2   2  20         16.55         16.90         5.17 o
  -1   2  20          4.33          3.70         2.45 o
   0   2  20          2.40          3.18         1.83 o
   1   2  20          4.31          5.44         3.00 o
   2   2  20         17.13         17.10         3.55 o
   3   2  20          4.92          5.76         2.85 o
   4   2  20         16.65         14.22         5.94 o
   5   2  20          0.01          6.96         4.34 o
   6   2  20         14.23         10.63         4.87 o
   7   2  20          0.86          3.85         5.22 o
  -6   3  20         12.83          7.25         7.44 o
  -5   3  20         40.12         41.87         6.82 o
  -4   3  20         52.34         51.88         4.93 o
  -3   3  20         61.25         68.13         5.35 o
  -2   3  20         33.08         36.70         4.91 o
  -1   3  20         21.65         18.20         3.93 o
   0   3  20         42.37         30.75         4.02 o
   1   3  20         22.66         27.87         6.02 o
   2   3  20         33.51         27.48         4.40 o
   3   3  20         61.04         58.62         8.74 o
   4   3  20         52.53         43.66         4.78 o
   5   3  20         39.94         40.26         5.62 o
   6   3  20         12.46         12.53         5.78 o
  -6   4  20         14.35         16.53         9.57 o
  -5   4  20         18.30         20.54         5.38 o
  -4   4  20         34.08         43.39         4.81 o
  -3   4  20         28.21         27.35         4.43 o
  -2   4  20         20.07         13.45         4.50 o
  -1   4  20         36.97         32.84         4.78 o
   0   4  20          1.03          4.72         2.62 o
   1   4  20         37.70         32.67         7.26 o
   2   4  20         20.67         14.21         4.43 o
   3   4  20         29.23         23.97         4.64 o
   4   4  20         34.47         35.41         5.98 o
   5   4  20         18.67         13.95         4.94 o
   6   4  20         14.59         13.96         4.92 o
  -5   5  20          2.24          3.17         3.83 o
  -4   5  20          8.33          5.62         3.19 o
  -3   5  20          5.60          9.64         4.20 o
  -2   5  20         11.82          8.02         3.47 o
  -1   5  20          5.81          7.20         3.39 o
   0   5  20          2.24          3.39         2.55 o
   1   5  20          5.81          3.28         3.22 o
   2   5  20         11.82          5.66         3.20 o
   3   5  20          5.55          3.79         4.60 o
   4   5  20          8.23          4.03         4.39 o
   5   5  20          2.15          4.93         4.60 o
   6   5  20          4.13          6.93         4.62 o
  -5   6  20         10.52          8.51         4.86 o
  -4   6  20         14.18         18.07         5.85 o
  -3   6  20         30.42         22.60         4.49 o
  -2   6  20         10.65          9.04         5.45 o
  -1   6  20          9.48          8.90         3.11 o
   0   6  20         15.93         15.48         3.35 o
   1   6  20          9.51          4.17         3.01 o
   2   6  20         10.38         13.17         4.57 o
   3   6  20         30.21         25.84         5.71 o
   4   6  20         14.27          6.65         7.67 o
   5   6  20         10.60          6.10         4.64 o
  -5   7  20         10.41          8.72         7.64 o
  -4   7  20         18.05         11.33         3.89 o
  -3   7  20         29.11         20.44         4.14 o
  -2   7  20          5.88          4.12         2.55 o
  -1   7  20         44.68         52.13         5.70 o
   0   7  20          6.22          5.69         2.74 o
   1   7  20         44.25         47.78         5.21 o
   2   7  20          5.95          5.77         4.33 o
   3   7  20         28.82         24.04        10.71 o
   4   7  20         18.23         13.57         8.66 o
   5   7  20         10.23          6.07         7.48 o
  -4   8  20          1.72          2.33         3.64 o
  -3   8  20          4.69          6.42         3.30 o
  -2   8  20          3.26          7.35         3.89 o
  -1   8  20          2.13          2.46         2.63 o
   0   8  20          0.22          4.85         3.33 o
   1   8  20          2.15          2.07         2.72 o
   2   8  20          3.18          1.71         2.91 o
   3   8  20          4.71          7.07         4.46 o
   4   8  20          1.68          4.18         7.09 o
   5   8  20          0.43          0.95         5.20 o
  -3   9  20          5.90          5.53         4.47 o
  -2   9  20          0.45          1.77         1.99 o
  -1   9  20          5.66          3.67         2.60 o
   0   9  20          1.33          1.98         1.74 o
   1   9  20          5.86          4.01         2.34 o
   2   9  20          0.43          3.60         3.16 o
   3   9  20          5.87          5.91         4.32 o
  -2  10  20         20.25         11.75         7.87 o
  -1  10  20         17.47         14.01         7.00 o
   1  10  20         17.33         11.66         7.77 o
   2  10  20         20.30          6.77         6.36 o
   3  10  20          4.66          2.59         4.64 o
   1   0  21          2.20          3.77         2.60 o
   2   0  21         53.77         64.17         8.22 o
   3   0  21          7.06          7.68         3.63 o
   4   0  21          0.04          4.39         4.08 o
   5   0  21          0.12          6.55         4.97 o
   6   0  21         10.97          3.36         6.03 o
  -5   1  21         10.74         19.42        10.89 o
  -4   1  21         17.79         16.20         3.96 o
  -3   1  21         44.62         51.77         4.78 o
  -2   1  21          4.77          2.78         2.16 o
  -1   1  21         59.18         61.83         4.88 o
   0   1  21          3.69          7.90         3.66 o
   1   1  21         61.53         70.31         5.33 o
   2   1  21          4.56          4.68         2.74 o
   3   1  21         45.19         51.72         5.33 o
   4   1  21         17.42         22.25         5.12 o
   5   1  21         10.89         15.42         6.92 o
  -5   2  21         44.88         49.25         9.45 o
  -4   2  21         52.13         55.71         5.34 o
  -3   2  21          1.50          6.76         3.46 o
  -2   2  21         72.62         72.72         9.14 o
  -1   2  21          6.90          4.91         2.75 o
   0   2  21         41.61         41.89         6.73 o
   1   2  21          6.79          4.26         3.63 o
   2   2  21         72.86         72.83         6.56 o
   3   2  21          1.44          5.73         3.25 o
   4   2  21         52.61         53.97        18.53 o
   5   2  21         44.94         38.70         6.92 o
  -5   3  21          0.54          6.62         4.74 o
  -4   3  21         21.13         10.52         4.08 o
  -3   3  21          4.21          9.59         4.31 o
  -2   3  21         18.29          9.17         3.57 o
  -1   3  21          1.20          4.50         2.97 o
   0   3  21          4.29          5.74         2.97 o
   1   3  21          1.08          4.64         3.60 o
   2   3  21         18.03         13.39         5.40 o
   3   3  21          4.35          6.64         3.26 o
   4   3  21         21.34         21.67         6.01 o
   5   3  21          0.60          3.23         4.04 o
  -5   4  21          1.47          6.07         6.75 o
  -4   4  21         17.61         18.37         4.59 o
  -3   4  21          0.41          6.08         3.50 o
  -2   4  21         11.44          8.00         3.49 o
  -1   4  21          6.93          5.09         2.96 o
   0   4  21         14.24          7.51         3.56 o
   1   4  21          7.01          7.20         4.32 o
   2   4  21         11.45         15.02         5.57 o
   3   4  21          0.41          1.43         2.33 o
   4   4  21         16.93         11.05         4.80 o
   5   4  21          1.54          3.92         3.18 o
  -4   5  21          5.17          4.02         3.18 o
  -3   5  21         43.82         41.16         5.31 o
  -2   5  21          8.31          9.45         3.66 o
  -1   5  21         69.79         87.05         5.61 o
   0   5  21         88.14         70.39         5.27 o
   1   5  21         71.37         80.52        21.36 o
   2   5  21          8.39          5.35         4.10 o
   3   5  21         42.85         37.80         6.64 o
   4   5  21          5.18          5.16         5.86 o
   5   5  21         35.92         32.75         9.26 o
  -4   6  21          0.97          3.61         3.15 o
  -3   6  21          0.89          5.07         3.62 o
  -2   6  21         19.44         12.95         4.22 o
  -1   6  21          7.95          8.64         3.14 o
   0   6  21         14.72         12.48         3.96 o
   1   6  21          8.07          5.45         3.61 o
   2   6  21         19.81         11.28         5.03 o
   3   6  21          0.87          1.83         3.34 o
   4   6  21          1.03          2.84         6.75 o
  -3   7  21         14.76         20.16         9.80 o
  -2   7  21          3.17          5.33         3.71 o
  -1   7  21          8.28         10.44         3.82 o
   0   7  21         18.81         22.07         4.82 o
   1   7  21          8.72          7.17         4.63 o
   2   7  21          3.13          5.55         4.81 o
   3   7  21         14.57          7.09         7.46 o
  -3   8  21          9.15         13.43         9.12 o
  -2   8  21         12.51          8.53         4.16 o
  -1   8  21          2.57          1.54         2.44 o
   0   8  21          2.08          5.91         3.50 o
   1   8  21          2.51          4.58         4.68 o
   2   8  21         12.32          8.25         7.15 o
   3   8  21          9.14          0.85         4.33 o
  -1   9  21         10.91          3.50         5.74 o
   0   9  21          4.30          1.89         3.83 o
   2   9  21          1.66          0.21         4.00 o
   3   9  21         31.02         30.60         9.61 o
  -1  10  21          3.01          4.37         6.38 o
   0   0  22         25.04          7.06         6.42 o
   1   0  22          4.20          7.20         4.55 o
   2   0  22         39.23         39.36         5.16 o
   3   0  22         20.04         18.37         4.36 o
   4   0  22         62.63         57.71         8.11 o
  -4   1  22          9.21          6.37         4.32 o
  -3   1  22         22.69         26.32         5.11 o
  -2   1  22          0.32          5.02         3.11 o
  -1   1  22          0.61          3.85         2.55 o
   0   1  22          1.22          4.71         3.40 o
   1   1  22          0.50          4.15         3.97 o
   2   1  22          0.29          5.56         3.34 o
   3   1  22         22.35         16.67         4.08 o
   4   1  22          9.03          5.83         4.98 o
  -4   2  22          0.57          6.34         5.05 o
  -3   2  22          6.84          7.00         3.40 o
  -2   2  22         13.37         10.19         3.68 o
  -1   2  22         12.78          9.71         3.58 o
   0   2  22         28.41         27.82         5.13 o
   1   2  22         12.84          9.08         4.05 o
   2   2  22         13.73          8.77         5.01 o
   3   2  22          6.99          5.43         3.20 o
   4   2  22          0.58          7.22         5.76 o
  -4   3  22          7.45         11.77         7.62 o
  -3   3  22         43.01         53.56         6.34 o
  -2   3  22          3.07          5.83         3.66 o
  -1   3  22         23.03         15.80         4.45 o
   0   3  22         10.71          5.75         3.43 o
   1   3  22         23.36         18.26         5.63 o
   2   3  22          3.19          3.85         3.62 o
   3   3  22         42.71         37.74         4.80 o
   4   3  22          7.49          6.96         4.62 o
  -3   4  22          3.65          8.12         3.80 o
  -2   4  22         79.81         91.89         6.11 o
  -1   4  22          3.63          7.20         3.84 o
   0   4  22         11.44          8.98         3.87 o
   1   4  22          3.63          3.85         3.51 o
   2   4  22         79.22         99.40         8.07 o
   3   4  22          3.71          8.65         5.60 o
   4   4  22         27.40         26.25         9.43 o
  -3   5  22          0.59          3.46         3.69 o
  -2   5  22         11.54          8.08         3.54 o
  -1   5  22         10.07         14.52         4.31 o
   0   5  22          1.21          4.29         3.46 o
   1   5  22         10.12         16.27         5.70 o
   2   5  22         11.42          9.08         4.83 o
   3   5  22          0.57          3.21         5.14 o
  -3   6  22          8.76          4.31         4.48 o
  -2   6  22         29.85         19.68        12.34 o
  -1   6  22         14.34         15.99         4.82 o
   0   6  22         49.82         47.78         5.42 o
   1   6  22         14.07          8.12         4.66 o
   2   6  22         30.55         23.87         8.00 o
   3   6  22          8.81          6.59         7.15 o
  -3   7  22         11.04         11.50         7.50 o
  -2   7  22         10.48         12.62         8.56 o
  -1   7  22         47.83         50.72         7.32 o
   0   7  22          9.78          9.72         5.29 o
   1   7  22         48.40         45.91         8.85 o
   2   7  22         10.35          7.50         7.85 o
   3   7  22         10.93          1.93         4.58 o
   0   8  22          8.01          2.38         4.60 o
   1   0  23          1.30          4.48         3.97 o
   2   0  23          0.04          3.18         2.73 o
   3   0  23          2.75          4.38         4.43 o
  -3   1  23          3.69         11.97         7.17 o
  -2   1  23         10.94         10.24         3.95 o
  -1   1  23          5.92          5.31         3.70 o
   0   1  23         21.42         15.08         4.33 o
   1   1  23          6.00          2.97         3.44 o
   2   1  23         11.06          8.73         3.93 o
   3   1  23          4.03          2.51         4.31 o
  -3   2  23         16.59         17.09         8.85 o
  -2   2  23         15.86         10.93         3.75 o
  -1   2  23         13.63         16.10         4.92 o
   0   2  23         42.42         45.89         8.06 o
   1   2  23         13.45         15.05         5.36 o
   2   2  23         15.81         12.09         5.02 o
   3   2  23         16.09          8.31         4.70 o
  -3   3  23          2.22          0.99         3.19 o
  -2   3  23          9.92          9.58         4.27 o
  -1   3  23          7.19          5.95         3.84 o
   0   3  23          0.31          2.61         3.00 o
   1   3  23          7.17         12.26         5.89 o
   2   3  23          9.74          3.69         4.89 o
   3   3  23          2.09          9.20         7.85 o
  -3   4  23         10.03          8.47         6.09 o
  -2   4  23         20.40         16.64        10.07 o
  -1   4  23         17.46         25.74         4.89 o
   0   4  23          1.41          5.58         5.08 o
   1   4  23         17.73         15.48         5.60 o
   2   4  23         20.43         12.04         7.50 o
   3   4  23         10.23          5.82         5.95 o
  -3   5  23         30.03         27.47        10.81 o
  -2   5  23         33.20         18.36         7.54 o
   0   5  23         23.45         20.70         8.85 o
   1   5  23         22.89         15.64         8.06 o
   2   5  23         34.05         12.64         7.77 o
   3   5  23         29.35         12.91         7.44 o
   1   0  24         29.74         30.45         9.32 o
   2   0  24          0.14          2.26         4.45 o
   3   0  24         20.49          7.13         5.66 o
  -3   1  24          4.64          3.63         5.57 o
  -2   1  24          9.01         10.36         7.96 o
  -1   1  24          1.29          0.95         3.75 o
   1   1  24          1.18          1.51         3.77 o
   2   1  24          8.88          2.53         5.10 o
   3   1  24          4.52          2.36         5.84 o
  -3   2  24          6.94          1.82         4.06 o
   1   2  24          7.80          1.41         4.33 o
   2   2  24          6.34          6.24         7.27 o
   3   2  24          6.97          1.72         4.33 o
                                                
